# Supplementary material for: Production and verification of the first Atlantic salmon (Salmo salar L.) clonal lines
Source: BMC Genet. 2020 Jul 8;21:71. doi: 10.1186/s12863-020-00878-8 (PMC7346428; doi:10.1186/s12863-020-00878-8)
Supplement: Supplementary file 2 — Additional file 2 Table S2. Microsatellite analysis of 2 parents and 362 offspring from Exp2011 (row 1–366). The first 45 individuals (controls) were fertilized with diluted, but unirradiated milt. The others were fertilized with UV-irradiated milt and pressure shocked. Alleles that are exclusive for the Sire (sperm donor) are in green and blue and for the female in red and yellow. Only two individuals from the putative mitotic gynogenetic groups showed any paternal contribution (rows 55 and 216). The females that matured in 2014 and were used to produce the isogenic lines are shown in col. A with the number indicating which line they originated from. Rows 369 to 424 compares the microsatellites of the clonal founders with their progeny. Microsatellite data from Exp2012 is shown in lines 430 to 702 with the parents in lines 430 and 431, the doubled haploid progeny in lines 433 to 672 and the controls in lines 673 to 702. [file 12863_2020_878_MOESM2_ESM.xlsx]

## Sheet: microsats
Clonal line	Fish nr	UV mins	Pressure minC	sex	MHC1 Allele 1	MHC1 Allele 2	MHC2 Allele 1	MHC2 Allele 2	Sp1605 Allele 1	Sp1605 Allele 2	Sp2216 Allele 1	Sp2216 Allele 2	Ssa14 Allele 1	Ssa14 Allele 2	Ssa171 Allele 1	Ssa 171 Allele 2	Ssa 197 Allele 1	Ssa 197 Allele 2	Ssa202 Allele1	Ssa202 Allele 2	Ssa289 Allele 1	Ssa 289 Allele 2	SsaD144 Allele 1	SsaD144 Allele 2	SsaD157 Allele 1	SsaD157 Allele 2	SsaD486 Allele 1	SsaD486 Allele 2	SsaF43 Allele 1	SsaF43 Allele 2	SsOs185 Allele 1	SsOs185 Allele 2	SSsp2201 Allele 1	SSsp2201 Allele 2	SSsp2210 Allele 1	SSsp2210 Allele 2	SSsp3016 Allele 1	SSsp3016 Allele 2	SSspG7 Allele 1	SSspG7 Allele 2
	Female 2011			f	136	144	210	210	224	249	222	234	140	144	213	217	180	196	238	238	112	118	170	198	331	391	172	172	115	121	195	197	279	323	152	156	110	126	127	143
	Male 2011			m	136	146	260	290	224	244	238	254	140	140	213	229	176	184	258	262	118	122	142	166	327	347	172	172	103	115	191	195	283	283	152	168	94	130	127	167
	1	Control	Control	f	136	146	210	290	224	249	222	238	140	140	213	213	176	196	238	262	112	122	142	170	327	391	172	172	103	115	195	195	283	323	152	168	110	130	127	167
	2	Control	Control	f	144	146	210	260	244	249	222	254	140	140	213	229	176	196	238	262	112	118	166	170	327	331	172	172	115	121	191	195	283	323	152	152	94	126	127	143
	3	Control	Control	m	136	144	210	260	244	249	222	238	140	140	217	229	180	184	238	258	112	122	166	170	331	347	172	172	103	121	195	195	283	323	152	152	94	126	143	167
	4	Control	Control	f	136	136	210	290	224	244	234	254	140	144	213	217	176	196	238	262	112	118	142	170	331	347	172	172	115	121	191	197	279	283	156	168	126	130	143	167
	5	Control	Control	m	136	146	210	260	224	224	222	238	140	140	213	213	184	196	238	258	112	122	142	170	327	331	172	172	115	121	191	195	283	323	152	156	94	126	143	167
	6	Control	Control	f	136	136	210	290	224	244	234	254	140	140	213	229	176	196	238	262	112	122	142	170	331	347	172	172	103	121	195	197	283	323	156	168	126	130	127	167
	7	Control	Control	m	136	136	210	260	224	244	222	238	140	140	213	213	176	180	238	258	118	122	166	170	327	331	172	172	103	121	195	195	279	283	152	152	126	130	143	167
	8	Control	Control	f	144	146	210	290	224	244	222	254	140	144	213	213	176	196	238	262	118	122	142	198	347	391	172	172	115	115	191	197	283	323	152	168	110	130	127	127
	9	Control	Control	f	136	146	210	260	224	224	222	254	140	140	213	217	176	196	238	262	112	122	142	198	347	391	172	172	103	121	195	195	283	323	152	156	94	126	143	167
	10	Control	Control	f	136	136	210	290	224	244	222	238	140	140	213	229	176	196	238	262	112	122	142	198	331	347	172	172	115	115	195	195	283	323	156	168	110	130	127	167
	11	Control	Control	m	144	146	210	290	224	249	222	238	140	140	213	217	180	184	238	258	112	118	166	170	327	331	172	172	115	115	191	197	279	283	152	168	94	126	143	167
	12	Control	Control	m	136	146	210	260	224	224	234	254	140	144	213	213	176	196	238	258	118	118	142	170	347	391	172	172	103	115	191	197	283	323	152	156	126	130	143	167
	13	Control	Control	m	136	144	210	260	244	249	222	254	140	144	213	217	180	184	238	258	112	118	142	198	331	347	172	172	103	121	191	195	283	323	152	156	94	110	127	127
	14	Control	Control	f	136	136	210	290	224	244	234	254	140	144	213	229	176	180	238	262	118	122	142	198	327	391	172	172	103	121	191	197	283	323	156	168	94	126	127	167
	15	Control	Control	m	136	136	210	260	224	244	222	238	140	140	217	229	176	196	238	258	112	122	142	170	347	391	172	172	115	115	195	197	279	283	152	152	94	126	127	143
	16	Control	Control	m	136	144	210	260	244	249	222	238	140	144	213	229	176	180	238	258	112	122	142	198	347	351	172	172	103	115	191	195	279	283	152	156	126	130	143	167
	17	Control	Control	m	136	146	210	290	224	249	222	254	140	140	213	217	176	196	238	258	112	118	166	198	347	391	172	172	115	115	195	195	283	323	152	168	126	130	143	167
	18	Control	Control	f	136	136	210	260	224	249	222	238	140	144	213	229	176	180	238	262	118	122	166	198	347	391	172	172	115	115	195	197	283	323	152	156	126	130	143	167
	19	Control	Control	f	136	144	210	260	224	224	234	254	140	144	213	213	184	196	238	262	118	118	142	170	327	331	172	172	103	121	191	197	283	323	152	156	94	126	127	143
	20	Control	Control	m	144	146	210	290	224	249	222	254	140	144	213	217	184	196	238	258	118	122	142	170	331	347	172	172	115	121	195	197	283	323	152	168	110	130	143	167
	21	Control	Control	f	144	146	210	290	224	224	234	254	140	140	213	229	180	184	238	262	118	122	166	170	327	331	172	172	103	115	191	197	279	283	156	168	110	130	127	143
	22	Control	Control	f	136	144	210	260	224	249	222	254	140	140	213	229	176	196	238	262	112	118	142	170	347	391	172	172	103	121	191	195	279	283	152	152	126	130	143	167
	23	Control	Control	f	136	144	210	260	224	224	222	254	140	140	213	217	176	180	238	262	112	122	166	170	347	391	172	172	103	121	191	195	283	323	152	156	94	126	127	127
	24	Control	Control	m	136	136	210	260	224	244	234	254	140	144	213	217	184	196	238	258	112	122	166	198	347	391	172	172	103	121	191	195	283	323	152	156	126	130	143	167
	25	Control	Control	f	136	146	210	260	224	224	222	254	140	140	213	217	180	184	238	262	112	122	142	170	327	331	172	172	103	115	195	197	283	323	152	156	94	126	127	143
	26	Control	Control	f	144	146	210	290	224	249	222	254	140	140	213	229	176	196	238	262	118	118	166	198	347	391	172	172	115	115	191	195	279	283	156	168	94	110	127	167
	27	Control	Control	m	136	146	210	290	224	224	222	238	140	144	213	213	180	184	238	258	118	122	166	170	331	347	172	172	103	115	191	195	283	323	152	168	126	130	127	143
	28	Control	Control	f	136	146	210	290	244	249	234	238	140	140	213	229	176	196	238	258	118	118	166	198	347	391	172	172	103	115	195	195	279	283	152	168	94	110	127	143
	29	Control	Control	m	136	146	210	260	224	244	234	254	140	140	217	229	176	196	238	258	112	122	142	170	331	347	172	172	115	115	195	195	283	323	152	156	94	110	127	127
	30	Control	Control	f	136	146	210	290	224	244	234	238	140	140	217	229	184	196	238	262	118	122	142	198	331	347	172	172	103	115	191	197	283	323	152	168	110	130	127	143
	31	Control	Control	m	136	144	210	260	244	249	234	238	140	140	217	229	176	196	238	258	118	122	142	170	327	331	172	172	103	115	191	195	283	323	152	156	126	130	143	167
	32	Control	Control	f	144	146	210	290	244	249	234	238	140	144	217	229	184	196	238	262	112	118	142	198	331	347	172	172	115	121	191	195	279	283	156	168	94	110	127	127
	33	Control	Control	m	136	136	210	290	224	244	222	254	140	144	213	217	184	196	238	258	112	118	166	170	327	331	172	172	103	121	191	195	283	323	156	168	126	130	143	167
	34	Control	Control	f	144	146	210	260	224	244	222	238	140	140	213	217	180	184	238	262	118	118	166	170	347	391	172	172	115	121	195	195	283	323	152	156	110	130	127	167
	35	Control	Control	m	144	146	210	290	244	249	234	254	140	144	213	213	180	184	238	258	112	122	142	198	327	391	172	172	103	121	195	197	279	283	156	168	94	126	127	143
	36	Control	Control	f	136	146	210	290	244	249	222	238	140	140	213	213	180	184	238	262	118	122	138	198	331	347	172	172	115	115	195	197	279	283	152	168	110	130	127	167
	37	Control	Control	m	136	146	210	260	224	244	234	238	140	144	213	213	176	180	238	258	112	118		170	347	391	172	172	103	115	191	195	279	283	152	152	110	130	127	167
	38	Control	Control	f	136	136	210	290	224	224	222	254	140	144	213	229	180	184	238	262	118	122	166	198	327	391	172	172	115	121	195	197	279	283	156	168	110	130	127	167
	39	Control	Control	f	136	146	210	290	224	224	234	238	140	144	213	229	176	196	238	262	118	118	166	198	327	391	172	172	115	121	195	197	283	323	156	168	110	130	127	167
	40	Control	Control	m	136	136	210	290	224	249	234	238	140	140	213	229	176	196	238	258	112	118	166	170	347	391	172	172	103	121	195	195	283	323	152	168	94	126	127	143
	41	Control	Control	m	136	144	210	260	224	249	234	238	140	140	213	217	176	196	238	258	112	122	166	198	331	347	172	172	103	115	191	195	279	283	152	152	94	126	127	143
	42	Control	Control	m	136	136	210	260	224	249	222	238	140	144	217	229	184	196	238	258	112	122	142	170	347	391	172	172	103	121	195	197	283	323	152	156	94	126	143	167
	43	Control	Control	m	136	136	210	290	224	244	234	254	140	144	213	213	184	196	238	258	118	122	166	170	347	391	172	172	103	115	191	197	279	283	152	168	94	110	127	127
	44	Control	Control	m	144	146	210	290	224	249	222	238	140	140	213	217	176	180	238	258	112	122	166	170	327	391	172	172	103	121	195	197	279	283	156	168	94	110	143	167
	45	Control	Control	f	144	146	210	290	224	224	222	254	140	140	213	213	176	196	238	262	118	118	142	198	327	331	172	172	115	121	191	197	279	283	156	168	110	130	127	167
	46	6	4600	f	136	136	210	210	224	224	234	234	140	140	217	217	196	196	238	238	112	112	170	170	331	331	172	172	115	115	195	195	279	279	156	156	110	110	127	127
	47	6	4600	f	144	144	210	210	249	249	222	222	144	144	213	213	180	180	238	238	112	112	170	170	331	331	172	172	121	121	197	197	279	279	152	152	110	110	127	127
	48	6	4600	f	136	136	210	210	224	224	234	234	140	140	217	217	180	180	238	238	112	112	170	170	391	391	172	172	121	121	195	195	323	323	156	156	126	126	143	143
	49	6	4600	f	136	136	210	210	224	224	234	234	140	140	213	213	196	196	238	238	118	118	198	198	331	331	172	172	121	121	197	197	323	323	152	152	110	110	127	127
	50	6	4600	f	144	144	210	210	224	224	234	234	144	144	217	217	180	180	238	238	112	112	170	170	331	331	172	172	121	121	195	195	279	279	152	152	110	110	127	127
	51	6	4600	m	144	146	210	260	224	249	234	238	140	140	217	229	176	180	238	258	112	118	166	198	331	347	172	172	115	121	191	195	279	283	152	152	126	130	143	167
	52	6	4600	f	136	136	210	210	224	224	222	222	140	140	217	217	180	180	238	238	118	118	198	198	391	391	172	172	115	115	195	195	323	323	152	152	110	110	143	143
	53	6	4600	f	136	136	210	210	224	224	234	234	140	140	213	213	196	196	238	238	118	118	170	170	391	391	172	172	121	121	195	195	323	323	152	152	126	126	143	143
	54	6	4600	f	144	144	210	210	224	224	234	234	144	144	213	213	196	196	238	238	118	118	198	198	331	331	172	172	121	121	195	195	323	323	156	156	126	126	143	143
	55	6	4600	f	136	136	210	210	224	224	234	234	140	140	217	217	196	196	238	238	112	112	170	170	391	391	172	172	121	121	195	195	279	279	156	156	110	110	143	143
	56	6	4600	f	136	136	210	210	249	249	234	234	140	140	217	217	180	180	238	238	118	118	198	198	391	391	172	172	115	115	195	195	279	279	152	152	110	110	127	127
	57	6	4600	f	144	144	210	210	249	249	222	222	140	140	217	217	180	180	238	238	112	112	170	170	331	331	172	172	115	115	195	195	323	323	152	152	110	110	127	127
	58	8	4600	f	136	136	210	210	249	249	222	222	144	144	217	217	180	180	238	238	112	112	170	170	391	391	172	172	115	115	197	197	323	323	156	156	110	110	143	143
	59	8	4600	f	136	136	210	210	224	224	222	222	140	140	217	217	180	180	238	238	112	112	170	170	391	391	172	172	121	121	195	195	323	323	156	156	110	110	127	127
	60	8	4600	f	144	144	210	210	224	224	234	234	140	140	217	217	180	180	238	238	118	118	198	198	331	331	172	172	115	115	195	195	279	279	156	156	110	110	127	127
	61	8	4600	f	144	144	210	210	249	249	222	222	144	144	217	217	180	180	238	238			170	170	391	391	172	172	121	121	195	195	323	323	152	152	126	126	143	143
	62	8	4600	f	144	144	210	210	249	249	234	234	144	144	217	217	180	180	238	238	118	118	198	198	391	391	172	172	115	115	197	197	279	279	156	156	110	110	127	127
	63	8	4600	f	136	136	210	210	249	249	234	234	140	140	213	213	180	180	238	238	118	118	198	198	331	331	172	172	115	115	197	197	279	279	152	152	126	126	143	143
	64	8	4600	f	144	144	210	210	249	249	222	222	140	140	213	213	180	180	238	238	118	118	198	198	331	331	172	172	115	115	197	197	279	279	152	152	126	126	143	143
	65	8	4600	f	144	144	210	210	249	249	222	222	144	144	213	213	180	180	238	238	112	112	198	198	331	331	172	172	115	115	197	197	323	323	152	152	126	126	127	127
	66	8	4600	f	144	144	210	210	224	224	234	234	144	144	217	217	196	196	238	238	112	112	198	198	331	331	172	172	121	121	197	197	279	279	156	156	110	110	127	127
	67	8	4600	f	144	144	210	210	249	249	234	234	140	140	217	217	196	196	238	238	112	112	170	170	391	391	172	172	121	121	195	195	279	279	156	156	110	110	127	127
	68	8	4600	f	144	144	210	210	249	249	234	234	144	144	213	213	180	180	238	238	112	112	170	170	331	331	172	172	115	115	197	197	323	323	156	156	126	126	127	127
	69	8	4600	f	144	144	210	210	249	249	222	222	140	140	217	217	180	180	238	238	112	112	170	170	391	391	172	172	121	121	195	195	323	323	156	156	110	110	127	127
	70	8	4600	f	144	144	210	210	224	224	234	234	144	144	213	213	196	196	238	238	112	112	198	198	331	331	172	172	121	121	197	197	323	323	152	152	126	126	143	143
	71	8	4600	f	136	136	210	210	249	249	222	222	140	140	217	217	180	180	238	238	112	112	198	198	391	391	172	172	115	115	197	197	323	323	156	156	110	110	143	143
	72	8	4600	f	136	136	210	210	224	224	222	222	144	144	217	217	196	196	238	238	118	118	198	198	391	391	172	172	121	121	197	197	323	323	152	152	110	110	143	143
	73	8	4600	f	144	144	210	210	224	224	222	222	140	140	213	213	180	180	238	238	112	112	198	198	391	391	172	172	121	121	195	195	279	279	156	156	126	126	143	143
	74	8	4600	f	136	136	210	210	224	224	234	234	144	144	213	213	196	196	238	238	112	112	198	198	331	331	172	172	121	121	197	197	323	323	156	156	126	126	143	143
	75	8	4800	f	136	136	210	210	249	249	234	234	144	144	213	213	180	180	238	238	118	118	170	170	331	331	172	172	121	121	197	197	279	279	156	156	110	110	127	127
	76	8	4800	f	144	144	210	210	224	224	222	222	144	144	213	213	196	196	238	238	112	112	170	170	335	335	172	172	121	121	197	197	323	323	152	152	126	126	143	143
	77	8	4800	f	136	136	210	210	249	249	234	234	144	144	213	213	180	180	238	238	118	118	170	170	391	391	172	172	121	121	197	197	323	323	152	152	126	126	143	143
	78	8	4800	f	136	136	210	210	224	224	222	222	140	140	213	213	180	180	238	238	118	118	198	198	391	391	172	172	121	121	197	197	279	279	156	156	126	126	143	143
	79	8	4800	f	144	144	210	210	224	224	222	222	140	140	213	213	180	180	238	238	118	118	198	198	331	331	172	172	121	121	197	197	279	279	156	156	110	110	127	127
	80	8	4800	f	144	144	210	210	224	224	222	222	140	140	213	213	196	196	238	238	112	112	198	198	331	331	172	172	121	121	195	195	279	279	152	152	110	110	127	127
	81	8	4800	f	144	144	210	210	249	249	222	222	140	140	217	217	196	196	238	238	112	112	170	170	391	391	172	172	121	121	197	197	279	279	156	156	126	126	143	143
	82	8	4800	f	144	144	210	210	249	249	234	234	144	144	217	217	180	180	238	238	112	112	198	198	331	331	172	172	115	115	197	197	323	323	156	156	110	110	127	127
	83	8	4800	f	136	136	210	210	249	249	234	234	140	140	217	217	180	180	238	238	112	112	198	198	331	331	172	172	121	121	197	197	323	323	152	152	126	126	143	143
	84	8	4800	f	136	136	210	210	224	224	234	234	140	140	213	213	196	196	238	238	112	112	170	170	331	331	172	172	121	121	195	195	323	323	152	152	126	126	143	143
	85	8	4800	f	144	144	210	210	249	249	222	222	140	140	213	213	196	196	238	238	118	118	170	170	391	391	172	172	115	115	197	197	279	279	156	156	126	126	127	127
	86	8	4800	f	144	144	210	210	249	249	222	222	144	144	213	213	196	196	238	238	118	118	170	170	331	331	172	172	121	121	195	195	279	279	156	156	110	110	143	143
	87	8	4800	f	144	144	210	210	224	224	234	234	144	144	213	213	196	196	238	238	112	112	198	198	391	391	172	172	121	121	195	195	279	279	152	152	126	126	143	143
	88	8	4800	f	136	136	210	210	249	249	234	234	144	144	213	213	196	196	238	238	112	112	170	170	331	331	172	172	115	115	197	197	323	323	152	152	110	110	127	127
	89	8	4800	f	136	136	210	210	224	224	222	222	140	140	213	213	180	180	238	238	112	112	170	170	331	331	172	172	121	121	197	197	323	323	152	152	126	126	143	143
	90	8	4800	f	136	136	210	210	249	249	222	222	144	144	217	217	180	180	238	238	112	112	170	170	331	331	172	172	115	115	197	197	323	323	156	156	126	126	143	143
female L2	91	8	4800	f	136	136	210	210	224	224	234	234	144	144	213	213	196	196	238	238	118	118	198	198	331	331	172	172	121	121	195	195	323	323	156	156	110	110	127	127
	92	8	4800	f	144	144	210	210	249	249	234	234	140	140	217	217	196	196	238	238	118	118	170	170	331	331	172	172	115	115	197	197	279	279	152	152	110	110	127	127
female L3	93	8	4800	f	136	136	210	210	224	224	234	234	144	144	217	217	180	180	238	238	118	118	198	198	391	391	172	172	115	115	195	195	279	279	156	156	110	110	127	127
	94	8	4800	f	136	136	210	210	224	224	222	222	144	144	217	217	180	180	238	238	112	112	198	198	331	331	172	172	121	121	195	195	279	279	152	152	110	110	127	127
	96	8	4800	f	144	144	210	210	224	224	222	222	144	144	213	213	180	180	238	238	118	118	170	170	331	331	172	172	115	115	197	197	279	279	152	152	110	110	127	127
	97	8	4800	f	144	144	210	210	249	249	222	222	140	140	217	217	196	196	238	238	112	112	170	170	391	391	172	172	115	115	197	197	323	323	152	152	110	110	127	127
	98	8	4800	f	136	136	210	210	249	249	222	222	144	144	217	217	196	196	238	238	112	112	170	170	331	331	172	172	121	121	195	195	323	323	156	156	110	110	127	127
	99	8	4800	f	144	144	210	210	224	224	234	234	144	144	217	217	196	196	238	238	112	112	198	198	391	391	172	172	121	121	197	197	327	327	156	156	110	110	127	127
	100	8	4800	f	136	136	210	210	249	249	234	234	144	144	217	217	180	180	238	238	112	112	170	170	331	331	172	172	121	121	197	197	279	279	152	152	126	126	143	143
	101	8	4800	f	136	136	210	210	249	249	222	222	144	144	213	213	196	196	238	238	118	118	198	198	331	331	172	172	115	115	197	197	279	279	156	156	110	110	127	127
	102	8	4800	f	144	144	210	210	224	224	234	234	144	144	217	217	180	180	238	238	112	112	198	198	331	331	172	172	115	115	197	197	323	323	152	152	110	110	127	127
	103	8	4800	f	144	144	210	210	224	224	234	234	144	144	217	217	180	180	238	238	118	118	198	198	331	331	172	172	115	115	197	197	279	279	152	152	110	110	127	127
	104	8	4800	f	136	136	210	210	224	224	234	234	140	140	217	217	180	180	238	238	112	112	198	198	391	391	172	172	115	115	195	195	279	279	156	156	110	110	127	127
	105	8	4800	f	144	144	210	210	249	249	222	222	140	140	217	217	180	180	238	238	118	118	170	170	331	331	172	172	121	121	197	197	323	323	156	156	110	110	127	127
	106	8	4800	f	144	144	210	210	249	249	234	234	144	144	217	217	196	196	238	238	112	112	170	170	391	391	172	172	115	115	195	195	323	323	152	152	126	126	143	143
	107	8	4800	f	136	136	210	210	224	224	234	234	144	144	213	213	196	196	238	238	112	112	198	198	391	391	172	172	115	115	195	195	323	323	152	152	110	110	127	127
	108	8	4800	f	136	136	210	210	224	224	222	222	144	144	217	217	196	196	238	238	118	118	170	170	331	331	172	172	121	121	195	195	323	323	152	152	110	110	127	127
	109	8	4800	f	144	144	210	210	249	249	234	234	140	140	213	213	196	196	238	238	112	112	198	198	391	391	172	172	115	115	197	197	323	323	152	152	126	126	143	143
	110	8	4800	f	144	144	210	210	224	224	222	222	144	144	213	213	180	180	238	238	112	112	198	198	395	395	172	172	121	121	197	197	323	323	152	152	110	110	127	127
	111	8	4800	f	144	144	210	210	249	249	234	234	140	140	217	217	180	180	238	238	118	118	198	198	391	391	172	172	121	121	197	197	279	279	156	156	110	110	127	127
	112	8	4800	f	144	144	210	210	249	249	222	222	140	140	217	217	196	196	238	238	112	112	170	170	331	331	172	172	121	121	197	197	323	323	156	156	126	126	143	143
	113	8	4800	f	136	136	210	210	249	249	234	234	144	144	217	217	196	196	238	238	118	118	170	170	391	391	172	172	115	115	197	197	323	323	156	156	126	126	143	143
	114	8	4800	f	144	144	210	210	224	224	222	222	140	140	213	213	180	180	238	238	112	112	170	170	331	331	172	172	121	121	197	197	323	323	156	156	126	126	127	127
female L4	115	8	4800	f	136	136	210	210	224	224	234	234	144	144	213	213	196	196	238	238	118	118	198	198	391	391	172	172	121	121	195	195	323	323	156	156	126	126	143	143
	116	8	4800	f	144	144	210	210	224	224	234	234	144	144	217	217	196	196	238	238	112	112	170	170	331	331	172	172	121	121	197	197	279	279	156	156	110	110	127	127
	117	8	4800	f	144	144	210	210	224	224	234	234	140	140	217	217	180	180	238	238	118	118	198	198	391	391	172	172	115	115	195	195	279	279	156	156	110	110	127	127
	118	8	4800	f	144	144	210	210	249	249	222	222	144	144	217	217	196	196	238	238	112	112	170	170	331	331	172	172	121	121	197	197	279	279	156	156	110	110	127	127
	119	8	4800	f	136	136	210	210	224	224	222	222	144	144	217	217	196	196	238	238	112	112	198	198	391	391	172	172	115	115	195	195	323	323	156	156	110	110	127	127
	120	8	4800	f	144	144	210	210	224	224	234	234	140	140	213	213	180	180	238	238	112	112	170	170	391	391	172	172	115	115	197	197	279	279	152	152	110	110	127	127
	121	8	4800	f	136	136	210	210	249	249	222	222	144	144	217	217	180	180	238	238	118	118	198	198	331	331	172	172	121	121	195	195	323	323	152	152	110	110	127	127
	122	8	4800	f	136	136	210	210	249	249	234	234	140	140	217	217	196	196	238	238	118	118	170	170	391	391	172	172	115	115	195	195	323	323	152	152	110	110	127	127
	123	8	4800	f	136	136	210	210	249	249	234	234	144	144	217	217	196	196	238	238	118	118	170	170	391	391	172	172	121	121	195	195	279	279	152	152	126	126	143	143
	124	8	4800	f	136	136	210	210	224	224	234	234	144	144	213	213	196	196	238	238	112	112	198	198	331	331	172	172	115	115	195	195	279	279	156	156	110	110	127	127
	125	8	4800	f	144	144	210	210	224	224	222	222	140	140	213	213	180	180	238	238	118	118	170	170	331	331	172	172	115	115	195	195	279	279	152	152	126	126	143	143
	126	8	4800	f	136	136	210	210	249	249	222	222	140	140	213	213	180	180	238	238	112	112	170	170	391	391	172	172	121	121	195	195	279	279	156	156	126	126	143	143
	127	8	4800	f	136	136	210	210	224	224	222	222	140	140	213	213	196	196	238	238	118	118	170	170	331	331	172	172	121	121	195	195	323	323	152	152	110	110	127	127
	128	8	4800	f	144	144	210	210	224	224	234	234	144	144	213	213	196	196	238	238	118	118	170	170	391	391	172	172	115	115	195	195	279	279	152	152	110	110	127	127
	129	8	4800	f	144	144	210	210	224	224	234	234	140	140	213	213	196	196	238	238	118	118	170	170	331	331	172	172	121	121	195	195	323	323	152	152	126	126	143	143
	130	8	4800	f	136	136	210	210	249	249	234	234	144	144	213	213	196	196	238	238	112	112	170	170	331	331	172	172	115	115	195	195	279	279	156	156	126	126	143	143
	131	8	4800	f	136	136	210	210	249	249	234	234	144	144	217	217	196	196	238	238	118	118	198	198	331	331	172	172	115	115	197	197	323	323	156	156	126	126	127	127
	132	8	4800	f	144	144	210	210	224	224	222	222	140	140	217	217	196	196	238	238			202	202	331	331	172	172	115	115	197	197	323	323	152	152	126	126	143	143
female L5	133	8	4800	f	136	136	210	210	224	224	222	222	140	140	217	217	196	196	238	238	112	112	198	198	391	391	172	172	121	121	195	195	323	323	152	152	110	110	143	143
	134	8	4800	f	144	144	210	210	224	224	234	234	144	144	213	213	196	196	238	238	118	118	170	170	391	391	172	172	115	115	197	197	279	279	152	152	126	126	143	143
	135	8	4800	f	144	144	210	210	224	224	222	222	140	140	213	213	180	180	238	238	112	112	170	170	391	391	172	172	121	121	197	197	323	323	152	152	126	126	143	143
	136	8	4800	f	136	136	210	210	249	249	234	234	140	140	217	217	180	180	238	238	118	118	170	170	331	331	172	172	121	121	195	195	323	323	156	156	110	110	127	127
	137	8	4800	f	136	136	210	210	224	224	222	222	140	140	217	217	180	180	238	238	118	118	170	170	391	391	172	172	121	121	197	197	323	323	156	156	126	126	143	143
	138	8	4800	f	136	136	210	210	224	224	234	234	144	144	217	217	196	196	238	238	118	118	170	170	331	331	172	172	121	121	195	195	323	323	156	156	126	126	143	143
	139	8	4800	f	144	144	210	210	249	249	222	222	144	144	217	217	180	180	238	238	118	118	198	198	331	331	172	172	115	115	195	195	323	323	152	152	126	126	143	143
	140	8	4800	f	144	144	210	210	224	224	222	222	144	144	213	213	180	180	238	238			170	170	331	331	172	172	115	115	197	197	279	279	152	152	126	126	143	143
	141	8	4800	f	136	136	210	210	249	249	222	222	140	140	217	217	196	196	238	238	118	118	170	170	391	391	172	172	121	121	195	195	323	323	152	152	126	126	127	127
	142	8	4800	f	144	144	210	210	249	249	234	234	144	144	217	217	196	196	238	238	112	112	198	198	331	331	172	172	121	121	195	195	279	279	152	152	110	110	127	127
	143	8	4800	f	136	136	210	210	224	224	234	234	144	144	213	213	180	180	238	238	118	118	170	170	331	331	172	172	115	115	197	197	323	323	156	156	126	126	143	143
	144	8	4800	f	144	144	210	210	249	249	234	234	144	144	217	217	196	196	238	238	112	112	198	198	391	391	172	172	115	115	197	197	323	323	156	156	110	110	127	127
	145	8	4800	f	136	136	210	210	249	249	234	234	140	140	213	213	196	196	238	238	118	118	170	170	391	391	172	172	115	115	197	197	279	279	152	152	110	110	127	127
	146	8	4800	f	136	136	210	210	224	224	234	234	140	140	213	213	196	196	238	238	118	118	198	198	391	391	172	172	115	115	195	195	323	323	156	156	110	110	127	127
	147	8	4800	f	144	144	210	210	224	224	222	222	140	140	217	217	180	180	238	238	118	118	170	170	391	391	172	172	115	115	195	195	279	279	156	156	110	110	143	143
	148	8	4800	f	136	136	210	210	249	249	234	234	144	144	217	217	196	196	238	238			170	170	391	391	172	172	115	115	197	197	279	279	152	152	110	110	127	127
	149	8	4800	f	136	136	210	210	249	249	234	234	140	140	217	217	196	196	238	238	112	112	170	170	331	331	172	172	115	115	195	195	279	279	152	152	126	126	143	143
	150	8	4800	f	136	136	210	210	224	224	222	222	144	144	217	217	180	180	238	238	112	112	198	198	331	331	172	172	121	121	195	195	323	323	152	152	126	126	143	143
	151	8	4800	f	144	144	210	210	224	224	222	222	140	140	217	217	180	180	238	238			170	170	391	391	172	172	121	121	195	195	279	279	156	156	126	126	143	143
	152	8	4800	f	136	136	210	210	249	249	222	222	144	144	213	213	180	180	238	238	112	112	198	198	331	331	172	172	115	115	197	197	323	323	156	156	126	126	143	143
	153	8	4800	f	144	144	210	210	249	249	234	234	144	144	217	217	180	180	238	238	112	112	170	170	391	391	172	172	121	121	197	197	279	279	152	152	110	110	127	127
female L6	154	8	4800	f	136	136	210	210	224	224	234	234	144	144	213	213	180	180	238	238	112	112	198	198	331	331	172	172	121	121	195	195	279	279	152	152	110	110	127	127
	155	8	4800	f	144	144	210	210	249	249	222	222	140	140	213	213	180	180	238	238	118	118	170	170	331	331	172	172	121	121	197	197	279	279	152	152	126	126	143	143
	156	8	4800	f	136	136	210	210	224	224	234	234	140	140	213	213	196	196	238	238	118	118	198	198	331	331	172	172	115	115	197	197	323	323	156	156	126	126	143	143
	157	8	4800	f	144	144	210	210	249	249	234	234	140	140	217	217	180	180	238	238	118	118	198	198	391	391	172	172	121	121	195	195	279	279	156	156	126	126	143	143
	158	8	4800	f	144	144	210	210	224	224	222	222	140	140	217	217	196	196	238	238	118	118	198	198	331	331	172	172	115	115	197	197	323	323	156	156	126	126	143	143
	159	8	4800	f	136	136	210	210	224	224	222	222	140	140	217	217	180	180	238	238	118	118	170	170	331	331	172	172	121	121	195	195	279	279	156	156	110	110	143	143
	160	8	4800	f	144	144	210	210	249	249	234	234	140	140	213	213	196	196	238	238	118	118	198	198	391	391	172	172	121	121	195	195	323	323	156	156	126	126	143	143
	161	8	4800	f	136	136	210	210	249	249	222	222	144	144	213	213	196	196	238	238	118	118	198	198	331	331	172	172	121	121	197	197	323	323	152	152	126	126	143	143
	162	8	4800	f	144	144	210	210	249	249	234	234	140	140	217	217	180	180	238	238	112	112	170	170	331	331	172	172	115	115	197	197	279	279	152	152	110	110	127	127
	163	8	4800	f	136	136	210	210	249	249	222	222	144	144	213	213	180	180	238	238	118	118	170	170	331	331	172	172	115	115	195	195	279	279	156	156	110	110	127	127
	164	8	4800	f	144	144	210	210	249	249	234	234	140	140	213	213	180	180	238	238	112	112	198	198	331	331	172	172	121	121	195	195	323	323	152	152	126	126	143	143
	165	8	4800	f	136	136	210	210	224	224	234	234	140	140	213	213	196	196	238	238	112	112	198	198	331	331	172	172	115	115	195	195	323	323	156	156	110	110	127	127
	166	8	4800	f	144	144	210	210	249	249	234	234	140	140	217	217	180	180	238	238	112	112	170	170	391	391	172	172	115	115	195	195	323	323	156	156	110	110	127	127
	167	8	4800	f	144	144	210	210	249	249	222	222	144	144	217	217	180	180	238	238	112	112	170	170	391	391	172	172	121	121	197	197	279	279	152	152	126	126	143	143
	168	8	4800	f	136	136	210	210	224	224	222	222	140	140	217	217	196	196	238	238	118	118	170	170	391	391	172	172	121	121	197	197	279	279	152	152	126	126	143	143
	169	8	4800	f	144	144	210	210	224	224	234	234	140	140	217	217	180	180	238	238	112	112	170	170	331	331	172	172	121	121	195	195	279	279	156	156	110	110	127	127
	170	8	4800	f	136	136	210	210	224	224	222	222	144	144	217	217	180	180	238	238	118	118	170	170	391	391	172	172	115	115	197	197	279	279	152	152	110	110	127	127
	171	8	4800	f	144	144	210	210	249	249	234	234	140	140	217	217	180	180	238	238	112	112	198	198	331	331	172	172	121	121	197	197	279	279	152	152	126	126	143	143
	172	8	4800	f	144	144	210	210	249	249	234	234	140	140	217	217	196	196	238	238	112	112	198	198	391	391	172	172	121	121	197	197	323	323	156	156	110	110	127	127
	173	8	4800	f	136	136	210	210	224	224	234	234	140	140	217	217	180	180	238	238	118	118	170	170	331	331	172	172	115	115	195	195	279	279	152	152	110	110	143	143
	174	8	4800	f	136	136	210	210	224	224	222	222	140	140	217	217	180	180	238	238	112	112	198	198	391	391	172	172	115	115	195	195	279	279	156	156	126	126	143	143
	175	8	4800	f	144	144	210	210	224	224	222	222	144	144	213	213	180	180	238	238	118	118	170	170	331	331	172	172	121	121	197	197	323	323	152	152	110	110	127	127
	176	8	4800	f	136	136	210	210	224	224	234	234	144	144	213	213	196	196	238	238	112	112	198	198	391	391	172	172	121	121	195	195	279	279	156	156	110	110	127	127
	177	8	4800	f	144	144	210	210	249	249	222	222	140	140	213	213	196	196	238	238	118	118	198	198	391	391	172	172	115	115	195	195	279	279	152	152	110	110	143	143
	178	8	4800	f	144	144	210	210	224	224	234	234	144	144	213	213	196	196	238	238	118	118	170	170	391	391	172	172	115	115	197	197	323	323	156	156	110	110	127	127
	179	8	4800	f	144	144	210	210	224	224	222	222	140	140	213	213	180	180	238	238	112	112	198	198	391	391	172	172	121	121	195	195	279	279	156	156	126	126	127	127
	180	8	4800	f	136	136	210	210	224	224	222	222	144	144	217	217	180	180	238	238	112	112	170	170	391	395	172	172	115	115	197	197	323	323	156	156	126	126	127	127
	181	8	4800	f	144	144	210	210	249	249	222	222	144	144	213	213	196	196	238	238	118	118	198	198	331	331	172	172	121	121	195	195	323	323	152	152	110	110	143	143
	182	8	4800	f	136	136	210	210	224	224	234	234	144	144	217	217	196	196	238	238	112	112	170	170	331	331	172	172	115	115	197	197	323	323	156	156	126	126	143	143
	183	8	4800	f	136	136	210	210	224	224	234	234	144	144	217	217	180	180	238	238	112	112	170	170	331	331	172	172	115	115	195	195	279	279	152	152	110	110	127	127
	184	8	4800	f	136	136	210	210	249	249	234	234	144	144	217	217	180	180	238	238	118	118	170	170	391	391	172	172	115	115	197	197	279	279	156	156	126	126	143	143
	185	8	4800	f	136	136	210	210	249	249	222	222	144	144	213	213	196	196	238	238	118	118	170	170	331	331	172	172	115	115	197	197	279	279	152	152	110	110	127	127
	186	8	4800	f	144	144	210	210	224	224	222	222	140	140	217	217	196	196	238	238	112	112	170	170	391	391	172	172	121	121	195	195	323	323	156	156	110	110	127	127
	187	8	4800	f	144	144	210	210	249	249	222	222	140	140	217	217	180	180	238	238	118	118	170	170	331	331	172	172	121	121	195	195	323	323	156	156	110	110	127	127
	188	8	4800	f	136	136	210	210	224	224	222	222	140	140	217	217	180	180	238	238	112	112	170	170	391	391	172	172	121	121	195	195	323	323	156	156	126	126	143	143
	189	8	4800	f	144	144	210	210	249	249	222	222	144	144	217	217	180	180	238	238	118	118	170	170	391	391	172	172	121	121	197	197	279	279	152	152	110	110	127	127
	190	8	4800	f	136	136	210	210	224	224	222	222	140	140	217	217	196	196	238	238	112	112	170	170	391	391	172	172	121	121	195	195	279	279	152	152	126	126	143	143
	191	8	4800	f	144	144	210	210	249	249	222	222	144	144	213	213	196	196	238	238	112	112	170	170	331	331	172	172	121	121	195	195	323	323	152	152	126	126	143	143
	192	8	4800	f	144	144	210	210	249	249	234	234	144	144	213	213	180	180	238	238	112	112	170	170	331	331	172	172	115	115	195	195	323	323	156	156	110	110	127	127
	193	8	4800	f	136	136	210	210	249	249	234	234	140	140	213	213	196	196	238	238	118	118	198	198	391	391	172	172	121	121	197	197	323	323	156	156	126	126	143	143
	194	8	4800	f	144	144	210	210	224	224	222	222	144	144	213	213	196	196	238	238	118	118	198	198	331	331	172	172	115	115	197	197	323	323	156	156	110	110	127	127
	195	8	4800	f	136	136	210	210	249	249	222	222	140	140	213	213	180	180	238	238	112	112	198	198	331	331	172	172	115	115	195	195	279	279	152	152	126	126	127	127
	196	8	4800	f	144	144	210	210	224	224	222	222	144	144	217	217	196	196	238	238	118	118	170	170	391	391	172	172	121	121	197	197	323	323	152	152	110	110	127	127
	197	8	4800	f	136	136	210	210	224	224	222	222	144	144	213	213	180	180	238	238	112	112	170	170	331	331	172	172	121	121	195	195	279	279	156	156	126	126	143	143
	198	8	4800	f	144	144	210	210	224	224	222	222	140	140	217	217	180	180	238	238			198	198	331	331	172	172	115	115	197	197	323	323	152	152	110	110	127	127
	199	8	4800	f	144	144	210	210	249	249	234	234	144	144	217	217	196	196	238	238	118	118	170	170	391	391	172	172	115	115	195	195	323	323	152	152	126	126	127	127
	200	8	4800	f	136	136	210	210	249	249	234	234	140	140	217	217	196	196	238	238	112	112	198	198	331	331	172	172	121	121	195	195	323	323	152	152	110	110	143	143
	201	8	4800	f	136	136	210	210	224	224	222	222	140	140	213	213	180	180	238	238	118	118	198	198	391	391	172	172	121	121	197	197	323	323	152	152	126	126	143	143
	202	8	4800	f	136	136	210	210	224	224	234	234	144	144	217	217	180	180	238	238	112	112	170	170	331	331	172	172	121	121	197	197	279	279	152	152	110	110	127	127
	203	8	4800	f	136	136	210	210	249	249	234	234	144	144	213	213	180	180	238	238	112	112	198	198	391	391	172	172	115	115	197	197	279	279	156	156	110	110	127	127
	204	8	4800	f	136	136	210	210	224	224	222	222	140	140	217	217	196	196	238	238	112	112	170	170	391	391	172	172	115	115	197	197	323	323	156	156	110	110	143	143
	205	8	4800	f	136	136	210	210	224	224	234	234	144	144	213	213	196	196	238	238	112	112	170	170	331	331	172	172	121	121	197	197	323	323	156	156	110	110	127	127
	206	8	4800	f	136	136	210	210	224	224	234	234	144	144	213	213	196	196	238	238	118	118	170	170	331	331	172	172	121	121	195	195	323	323	152	152	110	110	143	143
	207	8	4800	f	144	144	210	210	249	249	222	222	144	144	217	217	196	196	238	238	112	112	170	170	391	391	172	172	121	121	195	195	323	323	156	156	110	110	127	127
	208	8	4800	f	136	136	210	210	249	249	222	222	144	144	217	217	180	180	238	238			170	170	391	391	172	172	121	121	197	197	279	279	152	152	110	110	127	127
	209	8	4800	f	136	136	210	210	224	224	222	222	140	140	217	217	180	180	238	238	112	112	202	202	391	391	172	172	115	115	197	197	323	323	156	156	110	110	127	127
	210	8	4800	f	144	144	210	210	224	224	234	234	140	140	217	217	180	180	238	238	112	112	198	198	391	391	172	172	121	121	195	195	279	279	152	152	110	110	127	127
	211	8	4800	f	136	136	210	210	249	249	234	234	144	144	213	213	180	180	238	238			198	198	391	391	172	172	115	115	195	195	279	279	156	156	126	126	143	143
	212	8	4800	f	144	144	210	210	249	249	234	234	144	144	217	217	196	196	238	238	118	118	170	170	391	391	172	172	115	115	195	195	279	279	156	156	126	126	143	143
	213	8	4800	f	144	146	210	290	244	249	222	238	140	144	213	213	184	196	238	262	112	118	142	198	331	347	172	172	103	115	195	197	279	283	152	168	110	130	127	167
	214	8	4800	f	136	136	210	210	249	249	234	234	144	144	217	217	180	180	238	238	112	112	198	198	331	331	172	172	121	121	197	197	323	323	152	152	110	110	143	143
	215	8	4800	f	136	136	210	210	224	224	234	234	144	144	213	213	196	196	238	238	112	112	198	198	331	331	172	172	115	115	195	195	323	323	152	152	126	126	127	127
	216	8	4800	f	144	144	210	210	224	224	234	234	144	144	217	217	196	196	238	238	112	112	198	198	331	331	172	172	121	121	195	195	279	279	156	156	126	126	143	143
	217	8	4800	f	136	136	210	210	249	249	222	222	144	144	213	213	196	196	238	238	118	118	170	170	331	331	172	172	121	121	197	197	279	279	152	152	126	126	143	143
	218	8	4800	f	144	144	210	210	249	249	234	234	140	140	213	213	180	180	238	238	112	112	170	170	391	391	172	172	121	121	195	195	323	323	156	156	110	110	127	127
	219	8	4800	f	136	136	210	210	224	224	222	222	140	140	213	213	196	196	238	238	118	118	170	170	331	331	172	172	121	121	197	197	323	323	156	156	126	126	143	143
	220	8	4800	f	144	144	210	210	249	249	234	234	140	140	217	217	180	180	238	238	112	112	198	198	331	331	172	172	121	121	195	195	323	323	152	152	126	126	143	143
	221	8	4800	f	136	136	210	210	249	249	222	222	144	144	213	213	196	196	238	238	118	118	198	198	391	391	172	172	115	115	197	197	323	323	152	152	126	126	143	143
	222	8	4800	f	144	144	210	210	249	249	222	222	140	140	213	213	196	196	238	238	112	112	198	198	391	391	172	172	115	115	197	197	279	279	156	156	110	110	127	127
	223	8	4800	f	144	144	210	210	224	224	234	234	144	144	217	217	196	196	238	238			198	198	331	331	172	172	115	115	195	195	279	279	156	156	126	126	143	143
female L1	224	8	4800	f	136	136	210	210	224	224	234	234	144	144	217	217	180	180	238	238	112	112	198	198	391	391	172	172	121	121	195	195	279	279	152	152	126	126	127	127
	225	8	4800	f	144	144	210	210	249	249	222	222	140	140	217	217	180	180	238	238			170	170	331	331	172	172	121	121	197	197	279	279	156	156	126	126	143	143
	226	8	4800	f	136	136	210	210	249	249	234	234	140	140	217	217	180	180	238	238	118	118	198	198	331	331	172	172	121	121	197	197	323	323	152	152	110	110	127	127
	227	6	4800	f	136	136	210	210	224	224	234	234	140	140	213	213	180	180	238	238	118	118	170	170	331	331	172	172	115	115	197	197	279	279	152	152	126	126	143	143
	228	6	4800	f	136	136	210	210	249	249	234	234	144	144	217	217	196	196	238	238	118	118	170	170	391	391	172	172	121	121	197	197	323	323	156	156	126	126	143	143
	229	6	4800	f	136	136	210	210	224	224	234	234	140	140	213	213	180	180	238	238	118	118	170	170	331	331	172	172	121	121	195	195	323	323	152	152	110	110	127	127
	230	6	4800	f	144	144	210	210	224	224	234	234	140	140	217	217	180	180	238	238	118	118	170	170	331	331	172	172	121	121	197	197	323	323	156	156	110	110	127	127
	231	6	4800	f	144	144	210	210	249	249	222	222	144	144	213	213	180	180	238	238			198	198	331	331	172	172	115	115	195	195	323	323	156	156	126	126	127	127
	232	6	4800	f	144	144	210	210	249	249	234	234	144	144	213	213	180	180	238	238	118	118	170	170	331	331	172	172	121	121	197	197	323	323	152	152	110	110	127	127
	233	6	4800	f	144	144	210	210	224	224	222	222	144	144	213	213	180	180	238	238			170	170	331	331	172	172	115	115	197	197	279	279	156	156	126	126	127	127
	234	6	4800	f	136	136	210	210	249	249	234	234	140	140	213	213	196	196	238	238			198	198	331	331	172	172	115	115	195	195	323	323	152	152	110	110	127	127
	235	6	4800	f	136	136	210	210	249	249	234	234	140	140	217	217	180	180	238	238	112	112	198	198	331	331	172	172	121	121	197	197	279	279	152	152	126	126	143	143
	236	6	4800	f	144	144	210	210	249	249	222	222	144	144	213	213	196	196	238	238			198	198	331	331	172	172	115	115	197	197	279	279	152	152	110	110	127	127
	237	6	4800	f	144	144	210	210	249	249	234	234	140	140	213	213	180	180	238	238	112	112	170	170	391	391	172	172	115	115	197	197	279	279	156	156	126	126	143	143
	238	6	4800	f	136	136	210	210	249	249	222	222	144	144	213	213	180	180	238	238	112	112	198	198	391	391	172	172	121	121	195	195	279	279	156	156	126	126	143	143
	239	6	4800	f	136	136	210	210	249	249	234	234	144	144	217	217	180	180	238	238	112	112	170	170	391	391	172	172	121	121	195	195	279	279	152	152	110	110	143	143
	240	6	4800	f	144	144	210	210	224	224	234	234	140	140	213	213	180	180	238	238	118	118	170	170	391	391	172	172	121	121	197	197	323	323	156	156	110	110	127	127
	241	6	4800	f	144	144	210	210	224	224	222	222	140	140	213	213	180	180	238	238	112	112	170	170	391	391	172	172	121	121	195	195	279	279	156	156	126	126	143	143
	242	6	4800	f	136	136	210	210	224	224	222	222	140	140	213	213	196	196	238	238			170	170	391	391	172	172	121	121	195	195	323	323	152	152	126	126	143	143
	243	6	4800	f	136	136	210	210	249	249	234	234	144	144	217	217	180	180	238	238	118	118	170	170	331	331	172	172	121	121	195	195	279	279	156	156	126	126	127	127
	244	6	4800	f	144	144	210	210	249	249	234	234	140	140	213	213	196	196	238	238			198	198	331	331	172	172	121	121	195	195	279	279	156	156	126	126	127	127
	245	6	4800	f	144	144	210	210	224	224	222	222	144	144	213	213	180	180	238	238	112	112	198	198	331	331	172	172	121	121	197	197	323	323	152	152	110	110	127	127
	246	6	4800	f	136	136	210	210	249	249	222	222	144	144	217	217	180	180	238	238			198	198	331	331	172	172	115	115	195	195	323	323	152	152	126	126	143	143
	247	6	4800	f	136	136	210	210	224	224	222	222	140	140	217	217	180	180	238	238	112	112	170	170	331	331	172	172	115	115	197	197	323	323	156	156	126	126	143	143
	248	6	4800	f	136	136	210	210	224	224	222	222	140	140	217	217	180	180	238	238	118	118	198	198	391	391	172	172	121	121	195	195	323	323	152	152	126	126	143	143
	249	6	4800	f	136	136	210	210	224	224	234	234	140	140	213	213	180	180	238	238	112	112	198	198	391	391	172	172	115	115	197	197	279	279	156	156	110	110	127	127
	250	6	4800	f	144	144	210	210	249	249	234	234	144	144	217	217	196	196	238	238	118	118	198	198	391	391	172	172	115	115	195	195	323	323	152	152	126	126	143	143
	251	6	4800	f	144	144	210	210	224	224	234	234	140	140	213	213	196	196	238	238	112	112	198	198	391	391	172	172	115	115	197	197	279	279	152	152	126	126	143	143
	252	6	4800	f	136	136	210	210	224	224	234	234	144	144	217	217	196	196	238	238	112	112	170	170	391	391	172	172	121	121	195	195	323	323	156	156	126	126	143	143
	253	6	4800	f	144	144	210	210	224	224	234	234	144	144	213	213	196	196	238	238	118	118	170	170	331	331	172	172	115	115	195	195	323	323	152	152	110	110	127	127
	254	6	4800	f	144	144	210	210	224	224	222	222	140	140	217	217	180	180	238	238	118	118	198	198	391	391	172	172	121	121	195	195	279	279	156	156	110	110	127	127
	255	6	4800	f	136	136	210	210	224	224	234	234	140	140	217	217	196	196	238	238	118	118	170	170	331	331	172	172	121	121	197	197	323	323	152	152	126	126	143	143
	256	6	4800	f	144	144	210	210	249	249	234	234	140	140	217	217	180	180	238	238	112	112	198	198	331	331	172	172	121	121	195	195	279	279	156	156	110	110	127	127
	257	6	4800	f	144	144	210	210	249	249	222	222	144	144	217	217	196	196	238	238	118	118	170	170	391	391	172	172	115	115	197	197	323	323	152	152	126	126	143	143
	258	6	4800	f	136	136	210	210	249	249	234	234	140	140	213	213	180	180	238	238	112	112	170	170	391	391	172	172	115	115	197	197	323	323	156	156	110	110	143	143
	259	6	4800	f	136	136	210	210	249	249	234	234	144	144	213	213	196	196	238	238	118	118	198	198	331	331	172	172	115	115	197	197	323	323	156	156	126	126	143	143
	260	6	4800	f	144	144	210	210	224	224	222	222	144	144	217	217	180	180	238	238	112	112	198	198	331	331	172	172	115	115	197	197	279	279	152	152	126	126	143	143
	261	6	4800	f	144	144	210	210	224	224	234	234	140	140	213	213	196	196	238	238			198	198	391	391	172	172	115	115	197	197	279	279	152	152	126	126	143	143
	262	6	4800	f	136	136	210	210	224	224	222	222	140	140	217	217	196	196	238	238	118	118	198	198	331	331	172	172	115	115	197	197	279	279	152	152	126	126	143	143
	263	6	4800	f	136	136	210	210	224	224	222	222	144	144	213	213	180	180	238	238	118	118	170	170	391	391	172	172	115	115	195	195	323	323	156	156	110	110	127	127
	264	6	4800	f	144	144	210	210	224	224	222	222	144	144	217	217	180	180	238	238	118	118	198	198	331	331	172	172	115	115	195	195	279	279	152	152	110	110	127	127
	265	6	4800	f	136	136	210	210	249	249	234	234	144	144	217	217	180	180	238	238	112	112	170	170	391	391	172	172	121	121	197	197	279	279	156	156	126	126	143	143
	266	6	4800	f	144	144	210	210	249	249	222	222	144	144	217	217	180	180	238	238	112	112	198	198	331	331	172	172	115	115	195	195	323	323	156	156	126	126	143	143
	267	6	4800	f	136	136	210	210	224	224	222	222	144	144	217	217	180	180	238	238	118	118	170	170	391	391	172	172	115	115	195	195	323	323	152	152	110	110	127	127
	268	6	4800	f	144	144	210	210	249	249	234	234	144	144	213	213	196	196	238	238	112	112	170	170	331	331	172	172	121	121	197	197	279	279	152	152	126	126	143	143
	269	6	4800	f	144	144	210	210	224	224	234	234	144	144	217	217	196	196	238	238	118	118	198	198	331	331	172	172	115	115	195	195	279	279	156	156	126	126	127	127
	270	6	4800	f	144	144	210	210	224	224	234	234	140	140	213	213	180	180	238	238	118	118	170	170	331	331	172	172	115	115	197	197	323	323	152	152	126	126	143	143
	271	6	4800	f	144	144	210	210	249	249	234	234	144	144	217	217	196	196	238	238	112	112	170	170	391	391	172	172	115	115	197	197	279	279	152	152	126	126	143	143
	272	6	4800	f	144	144	210	210	249	249	222	222	140	140	213	213	180	180	238	238	118	118	198	198	331	331	172	172	115	115	197	197	279	279	156	156	110	110	127	127
	273	6	4800	f	136	136	210	210	249	249	234	234	140	140	213	213	196	196	238	238	112	112	198	198	391	391	172	172	115	115	195	195	323	323	156	156	126	126	143	143
	274	6	4800	f	144	144	210	210	249	249	234	234	140	140	213	213	180	180	238	238	112	112	170	170	391	391	172	172	115	115	195	195	279	279	152	152	110	110	127	127
	275	6	4800	f	136	136	210	210	249	249	234	234	140	140	213	213	196	196			118	118					172	172	121	121	195	195					110	110
	276	6	4800	f	144	144	210	210	249	249	234	234	144	144	213	213	196	196	238	238	112	112	198	198	331	331	172	172	121	121	197	197	279	279	156	156	126	126	143	143
	277	6	4800	f	136	136	210	210	249	249	234	234	144	144	213	213	180	180	238	238	112	112	170	170	331	331	172	172	115	115	195	195	323	323	156	156	110	110	127	127
	278	6	4800	f	144	144	210	210	249	249	222	222	140	140	217	217	196	196	238	238	112	112	198	198	391	391	172	172	115	115	197	197	279	279	152	152	110	110	127	127
	279	6	4800	f	136	136	210	210	224	224	222	222	140	140	213	213	196	196	238	238	112	112	198	198	331	331	172	172	115	115	197	197	279	279	152	152	110	110	127	127
	280	6	4800	f	136	136	210	210	249	249	222	222	140	140	213	213	196	196	238	238	118	118	198	198	331	331	172	172	121	121	197	197	279	279	156	156	126	126	127	127
	281	6	4800	f	136	136	210	210	224	224	222	222	140	140	217	217	180	180	238	238	118	118	170	170	391	391	172	172	115	115	195	195	279	279	156	156	110	110	127	127
	282	6	4800	f	136	136	210	210	224	224	234	234	144	144	217	217	196	196	238	238	112	112	198	198	391	391	172	172	115	115	197	197	279	279	152	152	110	110	127	127
	283	6	4800	f	144	144	210	210	249	249	234	234	140	140	217	217	180	180	238	238	118	118	198	198	391	391	172	172	121	121	197	197	279	279	152	152	126	126	143	143
	284	6	4800	f	144	144	210	210	249	249	222	222	140	140	213	213	180	180	238	238	118	118	170	170	331	331	172	172	115	115	197	197	279	279	152	152	110	110	127	127
	285	6	4800	f	136	136	210	210	224	224	222	222	140	140	213	213	180	180	238	238	118	118	198	198	391	391	172	172	115	115	197	197	323	323	156	156	110	110	143	143
	286	6	4800	f	144	144	210	210	249	249	234	234	144	144	213	213	180	180	238	238	118	118	198	198	331	331	172	172	115	115	195	195	323	323	156	156	126	126	143	143
	287	6	4800	f	136	136	210	210	249	249	234	234	144	144	217	217	180	180	238	238	118	118	198	198	331	331	172	172	121	121	197	197	323	323	156	156	110	110	127	127
	288	6	4800	f	144	144	210	210	224	224	222	222	140	140	213	213	196	196	238	238	112	112	198	198	391	391	172	172	121	121	197	197	279	279	152	152	110	110	127	127
	289	6	4800	f	144	144	210	210	224	224	234	234	140	140	213	213	180	180	238	238	112	112	198	198	331	331	172	172	115	115	195	195	323	323	156	156	110	110	127	127
	290	6	4800	f	144	144	210	210	224	224	234	234	140	140	213	213	180	180	238	238	118	118	170	170	391	391	172	172	121	121	195	195	323	323	156	156	110	110	127	127
	291	6	4800	f	144	144	210	210	224	224	222	222	144	144	213	213	196	196	238	238	118	118	170	170	391	391	172	172	115	115	195	195	279	279	152	152	126	126	127	127
	292	6	4800	f	136	136	210	210	224	224	234	234	144	144	217	217	196	196	238	238	112	112	170	170	391	391	172	172	121	121	197	197	279	279	152	152	110	110	127	127
	293	6	4800	f	144	144	210	210	249	249	234	234	140	140	217	217	180	180	238	238	118	118	198	198	391	391	172	172	121	121	195	195	279	279	156	156	110	110	127	127
	294	6	4800	f	136	136	210	210	224	224	234	234	144	144	213	213	196	196	238	238	118	118	198	198	391	391	172	172	121	121	197	197	279	279	156	156	126	126	143	143
	295	6	4800	f	136	136	210	210	224	224	234	234	144	144	213	213	180	180	238	238	112	112	198	198	391	391	172	172	121	121	197	197	323	323	156	156	110	110	127	127
	296	6	4800	f	136	136	210	210	249	249	234	234	144	144	213	213	180	180	238	238	112	112	170	170	391	391	172	172	115	115	197	197	323	323	152	152	110	110	127	127
	297	6	4800	f	136	136	210	210	224	224	222	222	144	144	217	217	196	196	238	238	112	112	170	170	331	331	172	172	121	121	195	195	279	279	152	152	126	126	143	143
	298	6	4800	f	144	144	210	210	249	249	234	234	144	144	217	217	196	196	238	238	112	112	170	170	331	331	172	172	121	121	197	197	279	279	152	152	110	110	127	127
	299	6	4800	f	144	144	210	210	249	249	234	234	140	140	217	217	180	180	238	238	118	118	170	170	331	331	172	172	115	115	195	195	279	279	156	156	126	126	143	143
	300	6	4800	f	144	144	210	210	249	249	234	234	140	140	217	217	180	180	238	238	112	112	198	198	391	391	172	172	115	115	195	195	323	323	152	152	126	126	143	143
	301	6	4800	f	136	136	210	210	249	249	234	234	144	144	217	217	180	180	238	238	118	118	170	170	391	391	172	172	121	121	195	195	279	279	152	152	126	126	127	127
	302	6	4800	f	144	144	210	210	224	224	234	234	144	144	217	217	180	180	238	238	118	118	198	198	391	391	172	172	115	115	195	195	279	279	152	152	110	110	127	127
	303	6	4800	f	136	136	210	210	249	249	234	234	140	140	217	217	196	196	238	238	118	118	198	198	331	331	172	172	115	115	195	195	279	279	152	152	110	110	127	127
	304	6	4800	f	136	136	210	210	249	249	234	234	140	140	213	213	196	196	238	238			198	198	391	391	172	172	115	115	195	195	279	279	152	152	110	110	127	127
	305	6	4800	f	136	136	210	210	249	249	222	222	140	140	213	213	196	196	238	238	112	112	170	170	391	391	172	172	121	121	197	197	279	279	152	152	126	126	143	143
	306	6	4800	f	136	136	210	210	249	249	234	234	144	144	217	217	196	196	238	238			198	198	331	331	172	172	115	115	195	195	279	279	156	156	110	110	127	127
	307	6	4800	f	136	136	210	210	224	224	234	234	144	144	217	217	196	196	238	238	112	112	198	198	391	391	172	172	115	115	197	197	279	279	156	156	110	110	127	127
	308	6	4800	f	136	136	210	210	224	224	234	234	144	144	217	217	196	196	238	238			198	198	331	331	172	172	115	115	197	197	279	279	156	156	110	110	127	127
	309	6	4800	f	136	136	210	210	224	224	222	222	140	140	217	217	180	180	238	238	112	112	198	198	331	331	172	172	121	121	197	197	323	323	152	152	110	110	127	127
	310	6	4800	f	136	136	210	210	249	249	234	234	140	140	217	217	180	180	238	238			198	198	391	391	172	172	115	115	197	197	323	323	152	152	126	126	143	143
	311	6	4800	f	136	136	210	210	224	224	222	222	140	140	217	217	180	180	238	238	118	118	198	198	331	331	172	172	115	115	197	197	279	279	152	152	126	126	143	143
	312	6	4800	f	136	136	210	210	249	249	222	222	140	140	217	217	196	196	238	238	118	118	170	170	391	391	172	172	121	121	195	195	279	279	152	152	126	126	143	143
	313	6	4800	f	136	136	210	210	249	249	234	234	140	140	217	217	196	196	238	238	118	118	198	198	391	391	172	172	115	115	195	195	323	323	152	152	126	126	143	143
	314	6	4800	f	136	136	210	210	224	224	222	222	140	140	213	213	196	196	238	238			198	198	391	391	172	172	115	115	197	197	279	279	156	156	126	126	143	143
	315	6	4800	f	136	136	210	210	249	249	222	222	144	144	213	213	196	196	238	238	118	118	198	198	391	391	172	172	121	121	195	195	323	323	152	152	126	126	143	143
	316	6	4800	f	136	136	210	210	249	249	234	234	140	140	213	213	196	196	238	238	118	118	198	198	331	331	172	172	121	121	197	197	279	279	156	156	126	126	143	143
	317	6	4800	f	136	136	210	210	224	224	222	222	140	140	217	217	196	196	238	238			198	198	331	331	172	172	115	115	195	195	323	323	152	152	110	110	127	127
	318	6	4800	f	144	144	210	210	249	249	234	234	140	140	217	217	180	180	238	238	118	118	170	170	331	331	172	172	115	115	195	195	323	323	156	156	110	110	127	127
	319	6	4800	f	136	136	210	210	249	249	222	222	140	140	217	217	180	180	238	238	112	112	170	170	391	391	172	172	121	121	197	197	279	279	152	152	110	110	143	143
	320	6	4800	f	144	144	210	210	224	224	234	234	144	144	217	217	180	180	238	238	118	118	198	198	331	331	172	172	121	121	195	195	279	279	156	156	126	126	127	127
	321	6	4800	f	144	144	210	210	224	224	222	222	140	140	213	213	180	180	238	238	118	118	170	170	331	331	172	172	115	115	195	195	323	323	156	156	126	126	143	143
	322	6	4800	f	144	144	210	210	249	249	234	234	140	140	213	213	196	196	238	238	118	118	170	170	331	331	172	172	121	121	197	197	323	323	156	156	126	126	143	143
	323	6	4800	f	144	144	210	210	224	224	234	234	140	140	213	213	180	180	238	238			170	170	331	331	172	172	121	121	197	197	323	323	156	156	110	110	127	127
	324	6	4800	f	136	136	210	210	224	224	222	222	144	144	213	213	180	180	238	238	118	118	170	170	391	391	172	172	121	121	197	197	323	323	152	152	110	110	127	127
	325	6	4800	f	144	144	210	210	224	224	234	234	140	140	213	213	180	180	238	238	118	118	198	198	391	391	172	172	121	121	195	195	279	279	152	152	126	126	143	143
	326	6	4800	f	136	136	210	210	249	249	234	234	144	144	213	213	180	180	238	238	112	112	170	170	391	391	172	172	115	115	197	197	323	323	152	152	110	110	127	127
	327	6	4800	f	136	136	210	210	224	224	222	222	144	144	217	217	196	196	238	238	118	118	170	170	391	391	172	172	115	115	197	197	323	323	156	156	126	126	143	143
	328	6	4800	f	144	144	210	210	224	224	234	234	140	140	217	217	196	196	238	238			198	198	331	331	172	172	115	115	195	195	323	323	156	156	110	110	127	127
	329	6	4800	f	136	136	210	210	224	224	222	222	140	140	217	217	196	196	238	238	112	112	198	198	331	331	172	172	121	121	197	197	323	323	152	152	126	126	143	143
	330	6	4800	f	136	136	210	210	224	224	234	234	144	144	217	217	180	180	238	238	118	118	198	198	331	331	172	172	121	121	197	197	323	323	152	152	110	110	143	143
	331	6	4800	f	144	144	210	210	224	224	222	222	140	140	213	213	180	180	238	238	118	118	170	170	391	391	172	172	121	121	197	197	323	323	152	152	110	110	127	127
	332	6	4800	f	136	136	210	210	224	224	234	234	144	144	217	217	180	180	238	238	112	112	170	170	391	391	172	172	121	121	197	197	279	279	156	156	126	126	127	127
	333	6	4800	f	136	136	210	210	249	249	234	234	140	140	213	213	196	196	238	238	118	118	170	170	331	331	172	172	115	115	195	195	323	323	152	152	110	110	127	127
	334	6	4800	f	136	136	210	210	224	224	222	222	144	144	217	217	180	180	238	238	112	112	198	198	331	331	172	172	115	115	195	195	279	279	152	152	126	126	143	143
	335	6	4800	f	144	144	210	210	249	249	222	222	140	140	217	217	180	180	238	238	118	118	198	198	391	391	172	172	121	121	197	197	279	279	156	156	126	126	143	143
	336	6	4800	f	136	136	210	210	249	249	222	222	140	140	213	213	196	196	238	238	112	112	198	198	331	331	172	172	115	115	197	197	279	279	156	156	126	126	127	127
	337	6	4800	f	144	144	210	210	249	249	234	234	140	140	213	213	196	196	238	238	112	112	170	170	391	391	172	172	115	115	195	195	323	323	156	156	126	126	127	127
	338	6	4800	f	144	144	210	210	224	224	222	222	144	144	213	213	180	180	238	238	112	112	170	170	331	331	172	172	121	121	195	195	323	323	156	156	110	110	127	127
	339	6	4800	f	136	136	210	210	249	249	222	222	140	140	217	217	196	196	238	238	118	118	198	198	331	331	172	172	115	115	195	195	279	279	156	156	126	126	143	143
	340	6	4800	f	144	144	210	210	224	224	234	234	144	144	217	217	196	196	238	238	118	118	170	170	331	331	172	172	121	121	197	197	323	323	156	156	110	110	127	127
	341	6	4800	f	144	144	210	210	249	249	234	234	144	144	217	217	196	196	238	238	112	112	198	198	391	391	172	172	121	121	197	197	323	323	156	156	110	110	127	127
	342	6	4800	f	144	144	210	210	224	224	222	222	140	140	217	217	196	196	238	238	112	112	198	198	331	331	172	172	115	115	197	197	279	279	156	156	110	110	127	127
	343	6	4800	f	136	136	210	210	249	249	222	222	144	144	217	217	196	196	238	238	118	118	170	170	391	391	172	172	115	115	195	195	323	323	156	156	110	110	127	127
	344	6	4800	f	136	136	210	210	249	249	234	234	144	144	217	217	196	196	238	238	112	112	170	170	331	331	172	172	115	115	197	197	279	279	152	152	110	110	127	127
	345	6	4800	f	144	144	210	210	224	224	222	222	144	144	213	213	196	196	238	238	118	118	170	170	331	331	172	172	115	115	195	195	279	279	156	156	126	126	143	143
	346	6	4800	f	144	144	210	210	224	224	222	222	144	144	217	217	196	196	238	238	118	118	198	198	391	391	172	172	121	121	197	197	323	323	156	156	126	126	127	127
	347	6	4800	f	144	144	210	210	224	224	234	234	144	144	217	217	180	180	238	238	118	118	198	198	331	331	172	172	115	115	197	197	279	279	152	152	110	110	143	143
	348	6	4800	f	144	144	210	210	224	224	234	234	144	144	217	217	196	196	238	238	112	112	198	198	331	331	172	172	115	115	197	197	323	323	152	152	110	110	127	127
	349	6	4800	f	136	136	210	210	249	249	222	222	140	140	217	217	196	196	238	238	118	118	198	198	391	391	172	172	115	115	195	195	323	323	152	152	126	126	143	143
	350	6	4800	f	136	136	210	210	249	249	234	234	144	144	217	217	196	196	238	238	118	118	198	198	391	391	172	172	115	115	195	195	323	323	152	152	110	110	127	127
	351	6	4800	f	144	144	210	210	224	224	222	222	144	144	213	213	196	196	238	238	118	118	170	170	331	331	172	172	115	115	197	197	323	323	152	152	110	110	127	127
	352	6	4800	f	136	136			249	249	234	234	144	144	213	213	180	180	238	238	112	112	170	170	391	391	172	172	121	121	197	197	323	323	152	152	126	126	143	143
	353	6	4800	f	144	144	210	210	249	249	234	234	140	140	213	213	196	196	238	238	112	112	170	170	391	391	172	172	121	121	197	197	323	323	156	156	126	126	127	127
	354	6	4800	f	136	136	210	210	224	224	222	222	144	144	217	217	180	180	238	238	112	112	170	170	331	331	172	172	121	121	197	197	279	279	156	156	126	126	143	143
	355	6	4800	f	144	144	210	210	249	249	222	222	144	144	213	213	196	196	238	238	112	112	198	198	391	391	172	172	121	121	195	195	323	323	156	156	126	126	143	143
	356	6	4800	f	144	144	210	210	224	224	222	222	144	144	217	217	180	180	238	238			170	170	331	331	172	172	115	115	197	197	323	323	152	152	110	110	143	143
	357	6	4800	f	136	136	210	210	249	249	222	222	144	144	213	213	180	180	238	238	112	112	198	198	331	331	172	172	121	121	197	197	279	279	156	156	126	126	143	143
	358	6	4800	f	144	144	210	210	224	224	234	234	144	144	217	217	196	196	238	238	112	112	170	170	331	331	172	172	115	115	197	197	323	323	156	156	126	126	143	143
	360	6	4800	f	144	144	210	210	249	249	222	222	140	140	217	217	196	196	238	238	118	118	170	170	331	331	172	172	115	115	195	195	279	279	156	156	126	126	127	127
	361	6	4800	f	144	144	210	210	249	249	222	222	144	144	213	213	196	196	238	238	118	118	198	198	331	331	172	172	115	115	197	197	323	323	156	156	126	126	143	143
	362	6	4800	f	144	144	210	210	224	224	222	222	140	140	217	217	196	196	238	238	118	118	198	198	391	391	172	172	115	115	195	195	323	323	152	152	126	126	143	143
	363	8	4400	f	144	144	210	210	224	224	222	222	140	140	217	217	180	180	238	238	112	112	170	170	331	331	172	172	121	121	195	195	279	279	152	152	110	110	127	127
	364	8	4400	f	144	144	210	210	249	249	234	234	140	140	217	217	196	196	238	238	112	112	198	198	331	331	172	172	115	115	197	197	323	323	156	156	126	126	143	143
					MHC1 Allele 1	MHC1 Allele 2	MHC2 Allele 1	MHC2 Allele 2	Sp1605 Allele 1	Sp1605 Allele 2	Sp2216 Allele 1	Sp2216 Allele 2	Ssa14 Allele 1	Ssa14 Allele 2	Ssa171 Allele 1	Ssa 171 Allele 2	Ssa 197 Allele 1	Ssa 197 Allele 2	Ssa202 Allele1	Ssa202 Allele 2	Ssa289 Allele 1	Ssa 289 Allele 2	SsaD144 Allele 1	SsaD144 Allele 2	SsaD157 Allele 1	SsaD157 Allele 2	SsaD486 Allele 1	SsaD486 Allele 2	SsaF43 Allele 1	SsaF43 Allele 2	SsOs185 Allele 1	SsOs185 Allele 2	SSsp2201 Allele 1	SSsp2201 Allele 2	SSsp2210 Allele 1	SSsp2210 Allele 2	SSsp3016 Allele 1	SSsp3016 Allele 2	SSspG7 Allele 1	SSspG7 Allele 2
female L1	individual nr				136	136	210	210	224	224	234	234	144	144			180	180	238	238			198	198	391	391	172	172	121	121	195	195	279	279	152	152	126	126	127	127
progeny L1	1				136	136	210	210	224	224	234	234	144	144			180	180	238	238			198	198	391	391	172	172	121	121	195	195	279	279	152	152			127	127
progeny L1	2				136	136	210	210	224	224	234	234	144	144			180	180	238	238			198	198	391	391	172	172	121	121	195	195	279	279	152	152	126	126	127	127
progeny L1	3				136	136	210	210	224	224	234	234	144	144			180	180	238	238			198	198	391	391	172	172	121	121	195	195	279	279	152	152	126	126	127	127
progeny L1	4				136	136	210	210	224	224	234	234	144	144			180	180	238	238			198	198	391	391	172	172	121	121	195	195	279	279	152	152	126	126	127	127
progeny L1	5				136	136	210	210	224	224	234	234	144	144			180	180	238	238			198	198	391	391	172	172	121	121	195	195	279	279	152	152	126	126	127	127
progeny L1	6				136	136	210	210	224	224	234	234	144	144			180	180	238	238			198	198	391	391	172	172	121	121	195	195	279	279	152	152	126	126	127	127
progeny L1	7				136	136	210	210	224	224	234	234	144	144			180	180	238	238			198	198	391	391	172	172	121	121	195	195	279	279	152	152	126	126	127	127
progeny L1	8				136	136	210	210	224	224	234	234	144	144			180	180	238	238			198	198	391	391	172	172	121	121	195	195	279	279	152	152	126	126	127	127
progeny L1	9				136	136	210	210	224	224	234	234	144	144			180	180	238	238			198	198	391	391	172	172	121	121	195	195	279	279	152	152	126	126	127	127
female L2					136	136	210	210	224	224	234	234	144	144			196	196	238	238			198	198	331	331	172	172	121	121	195	195	323	323	156	156	110	110	127	127
progeny L2	1				136	136	210	210	224	224	234	234	144	144			196	196	238	238			198	198	331	331	172	172	121	121	195	195	323	323	156	156	110	110	127	127
progeny L2	2				136	136	210	210	224	224	234	234	144	144			196	196	238	238			198	198	331	331	172	172	121	121	195	195	323	323	156	156	110	110	127	127
progeny L2	3				136	136	210	210	224	224	234	234	144	144			196	196	238	238			198	198	331	331	172	172	121	121	195	195	323	323	156	156	110	110	127	127
progeny L2	4				136	136	210	210	224	224	234	234	144	144			196	196	238	238			198	198	331	331	172	172	121	121	195	195	323	323	156	156	110	110	127	127
progeny L2	5				136	136	210	210	224	224	234	234	144	144			196	196	238	238			198	198	323	323	172	172	121	121	195	195	323	323	156	156	110	110	127	127
progeny L2	6				136	136	210	210	224	224	234	234	144	144			196	196	238	238			198	198	323	323	172	172	121	121	195	195	323	323	156	156	110	110	127	127
progeny L2	7				136	136	210	210	224	224	234	234	144	144			196	196	238	238			198	198	331	331	172	172	121	121	195	195	323	323	156	156	110	110	127	127
progeny L2	8				136	136	210	210	224	224	234	234	144	144			196	196	238	238			198	198	331	331	172	172	121	121	195	195	323	323	156	156	110	110	127	127
progeny L2	9				136	136	210	210	224	224	234	234	144	144			196	196	238	238			198	198	331	331	172	172	121	121	195	195	323	323	156	156	110	110	127	127
progeny L2	10				136	136	210	210	224	224	234	234	144	144			196	196	238	238			198	198	331	331	172	172	121	121	195	195	323	323	156	156	110	110	127	127
female L3					136	136	210	210	224	224	234	234	144	144			180	180	238	238			198	198	391	391	172	172	115	115	195	195	279	279	156	156	110	110	127	127
progeny L3	1				136	136	210	210	224	224	234	234	144	144			180	180	238	238			198	198	391	391	172	172	115	115	195	195	279	279	156	156	110	110	127	127
progeny L3	2				136	136	210	210	224	224	234	234	144	144			180	180	238	238			198	198	391	391	172	172	115	115	195	195	279	279	156	156	110	110	127	127
progeny L3	3				136	136	210	210	224	224	234	234	144	144			180	180	238	238			198	198	391	391	172	172	115	115	195	195	279	279	156	156	110	110	127	127
progeny L3	4				136	136	210	210	224	224	234	234	144	144			180	180	238	238			198	198	391	391	172	172	115	115	195	195	279	279	156	156	110	110	127	127
progeny L3	5				136	136	210	210	224	224	234	234	144	144			180	180	238	238			198	198	391	391	172	172	115	115	195	195	279	279	156	156	110	110	127	127
progeny L3	6				136	136	210	210	224	224	234	234	144	144			180	180	238	238			198	198	391	391	172	172	115	115	195	195	279	279	156	156	110	110	127	127
progeny L3	7				136	136	210	210	224	224	234	234	144	144			180	180	238	238			198	198	391	391	172	172	115	115	195	195	279	279	156	156	110	110	127	127
progeny L3	8				136	136	210	210	224	224	234	234	144	144			180	180	238	238			198	198	391	391	172	172	115	115	195	195	279	279	156	156	110	110	127	127
female L5					136	136	210	210	224	224	222	222	140	140			196	196	238	238			198	198	391	391	172	172	121	121	195	195	323	323	152	152	110	110	143	143
progeny L5	1				136	136	210	210	224	224	222	222	140	140			196	196	238	238			198	198	391	391	172	172	121	121	195	195	323	323	152	152	110	110	143	143
progeny L5	2				136	136	210	210	224	224	222	222	140	140			196	196	238	238			198	198	391	391	172	172	121	121	195	195	323	323	152	152	110	110	143	143
progeny L5	3				136	136	210	210	224	224	222	222	140	140			196	196	238	238			198	198	391	391	172	172	121	121	195	195	323	323	152	152	110	110	143	143
progeny L5	4				136	136	210	210	224	224	222	222	140	140			196	196	238	238			198	198	391	391	172	172	121	121	195	195	323	323	152	152	110	110	143	143
progeny L5	5				136	136	210	210	224	224	222	222	140	140			196	196	238	238			198	198	391	391	172	172	121	121	195	195	323	323	152	152	110	110	143	143
progeny L5	6				136	136	210	210	224	224	222	222	140	140			196	196	238	238			198	198	391	391	172	172	121	121	195	195	323	323	152	152	110	110	143	143
progeny L5	7				136	136	210	210	224	224	222	222	140	140			196	196	238	238			198	198	391	391	172	172	121	121	195	195	323	323	152	152	110	110	143	143
progeny L5	8				136	136	210	210	224	224	222	222	140	140			196	196	238	238			198	198	391	391	172	172	121	121	195	195	323	323	152	152	110	110	143	143
progeny L5	9				136	136	210	210	224	224	222	222	140	140			196	196	238	238			198	198	391	391	172	172	121	121	195	195	323	323	152	152	110	110	143	143
progeny L5	10				136	136	210	210	224	224	222	222	140	140			196	196	238	238			198	198	391	391	172	172	121	121	195	195	323	323	152	152	110	110	143	143
female L6					136	136	210	210	224	224	234	234	144	144			180	180	238	238			198	198	331	331	172	172	121	121	195	195	279	279	152	152	110	110	127	127
progeny L6	1				136	136	210	210	224	224	234	234	144	144			180	180	238	238			198	198	331	331	172	172	121	121	195	195	279	279	152	152	110	110	127	127
progeny L6	2				136	136	210	210	224	224	234	234	144	144			180	180	238	238			198	198	331	331	172	172	121	121	195	195	279	279	152	152	110	110	127	127
progeny L6	3				136	136	210	210	224	224	234	234	144	144			180	180	238	238			198	198	331	331	172	172	121	121	195	195	279	279	152	152	110	110	127	127
progeny L6	4				136	136	210	210	224	224	234	234	144	144			180	180	238	238			198	198	331	331	172	172	121	121	195	195	279	279	152	152	110	110	127	127
progeny L6	5				136	136	210	210	224	224	234	234	144	144			180	180	238	238			198	198	331	331	172	172	121	121	195	195	279	279	152	152	110	110	127	127
progeny L6	6				136	136	210	210	224	224	234	234	144	144			180	180	238	238			198	198	331	331	172	172	121	121	195	195	279	279	152	152	110	110	127	127
progeny L6	7				136	136	210	210	224	224	234	234	144	144			180	180	238	238			198	198	331	331	172	172	121	121	195	195	279	279	152	152	110	110	127	127
progeny L6	8				136	136	210	210	224	224	234	234	144	144			180	180	238	238			198	198	331	331	172	172	121	121			279	279	152	152			127	127
progeny L6	9				136	136	210	210	224	224	234	234	144	144			180	180	238	238			198	198	331	331	172	172	121	121	195	195	279	279	152	152	110	110	127	127
progeny L6	10				136	136	210	210	224	224	234	234	144	144			180	180	238	238			198	198	331	331	172	172	121	121	195	195	279	279	152	152	110	110	127	127
					MHC1-a	MHC1-b	MHC2-a	MHC2-b	Sp1605-a	Sp1605-b	Sp2216-a	Sp2216-b	Ssa14-a	Ssa14-b	Ssa171-a	Ssa171-b	Ssa197-a	Ssa197-b	Ssa202-a	Ssa202-b	Ssa289-a	Ssa289-b	SsaD144-a	SsaD144-b	SsaD157-a	SsaD157-b			SsaF43-a	SsaF43-b	SsOsl85-a	SsOsl85-b	SSsp2201-a	SSsp2201-b	SSsp2210-a	SSsp2210-b	SSsp3016-a	SSsp3016-b	SSspG7-a	SSspG7-b
	Male 2012				146	146	230	290	224	244	202	242	140	144	217	229	168	176	238	238	118	118	122	182	323	335			103	115	195	217	291	291	132	148	90	90	163	163
	Female 20112				136	140	260	370	224	244	238	246	140	144	213	225	184	228	238	266	116	122	126	166	355	363			115	115	187	195	287	299	124	136	86	94	127	163
	1		4700		140	140	260	260	244	244	246	246	140	140	225	225	184	184	238	238	122	122	126	126	355	355			115	115	195	195	299	299	124	124	86	86	163	163
	2		4700		140	140	370	370	224	224	246	246	140	140	225	225	184	184	266	266	116	116	166	166	355	355			115	115	187	187	299	299	136	136	94	94	127	127
	3		4700		136	136	370	370	244	244	238	238	144	144	213	213	228	228	266	266	116	116	166	166	355	355			115	115	195	195	287	287	124	124	86	86	163	163
	4		4700		136	136	370	370	224	224	238	238	140	140	213	213	228	228	238	238	122	122	126	126	355	355			115	115	195	195	287	287	124	124	86	86	163	163
	5		4700		140	140	260	260	244	244	246	246	144	144	213	213	184	184	238	238	122	122	166	166	355	355			115	115	195	195	299	299	136	136	94	94	163	163
	6		4700		140	140	370	370	244	244	246	246	144	144	225	225	228	228	238	238	116	116	166	166	355	355			115	115	195	195	299	299	136	136	94	94	127	127
	7		4700		136	136	370	370	224	224	246	246	144	144	225	225	184	184	238	238	116	116	166	166	363	363			115	115	187	187	287	287	124	124	86	86	127	127
	8		4700		136	136	260	260	244	244	238	238	140	140	213	213	184	184	238	238	122	122	166	166	367	367			115	115	195	195	299	299	136	136	94	94	127	127
	9		4700		140	140	370	370	244	244	238	238	140	140	213	213	184	184	238	238	122	122	166	166	363	363			115	115	187	187	287	287	124	124	86	86	163	163
	10		4700		140	140	260	260	244	244	246	246	140	140	225	225	184	184	238	238	116	116	166	166	363	363			115	115	187	187	299	299	136	136	94	94	127	127
	11		4700		136	136	370	370	244	244	246	246	140	140	213	213	184	184	266	266	116	116	166	166	363	363			115	115	195	195	299	299	136	136	86	86	163	163
	12		4700		140	140	370	370	244	244	238	238	140	140	225	225	228	228	266	266	122	122	166	166	355	355			115	115	187	187	287	287	124	124	86	86	163	163
	13		4700		140	140	370	370	244	244	238	238	140	140	213	213	184	184	266	266	122	122	166	166	355	355			115	115	195	195	299	299	124	124	86	86	163	163
	14		4700		136	136	260	260	244	244	238	238	144	144	225	225	184	184	238	238	122	122	166	166	355	355			115	115	187	187	299	299	136	136	86	86	163	163
	15		4700		140	140	370	370	224	224	246	246	144	144	213	213	184	184	266	266	122	122	166	166	363	363			115	115	187	187	287	287	124	124	86	86	163	163
	16		4700		136	136	370	370	244	244	246	246	140	140	225	225	228	228	238	238	122	122	166	166	363	363			115	115	187	187	287	287	124	124	86	86	163	163
	17		4700		140	140	370	370	224	224	238	238	144	144	225	225	184	184	266	266	116	116	166	166	355	355			115	115	187	187	299	299	124	124	86	86	163	163
	18		4700		136	136	370	370	224	224	246	246	144	144	213	213	184	184	266	266	122	122	166	166	363	363			115	115	187	187	287	287	124	124	94	94	127	127
	19		4700		140	140	260	260	224	224	246	246	144	144	213	213	184	184	238	238	116	116	166	166	355	355			115	115	187	187	299	299	136	136	94	94	163	163
	20		4700		136	136	370	370	224	224	238	238	140	140	213	213	228	228	266	266	116	116	166	166	363	363			115	115	187	187	287	287	124	124	86	86	163	163
	21		4700		140	140	260	260	244	244	246	246	144	144	225	225	228	228	238	238	122	122	126	126	363	363			115	115	195	195	299	299	136	136	86	86	163	163
	22		4700		140	140	370	370	224	224	246	246	140	140	225	225	184	184	238	238	122	122	166	166	355	355			115	115	187	187	287	287	124	124	94	94	127	127
	23		4700		136	136	260	260	244	244	246	246	140	140	225	225	184	184	266	266	122	122	126	126	355	355			115	115	195	195	299	299	136	136	94	94	127	127
	24		4700		140	140	370	370	244	244	238	238	144	144	225	225	184	184	266	266	122	122	126	126	363	363			115	115	195	195	299	299	124	124	94	94	127	127
	25		4700		136	136	260	260	224	224	238	238	140	140	225	225	184	184	266	266	116	116	126	126	363	363			115	115	187	187	287	287	136	136	94	94	127	127
	26		4700		136	136	370	370	224	224	238	238	144	144	213	213	184	184	266	266	122	122	126	126	355	355			115	115	187	187	287	287	124	124	86	86	163	163
	27		4700		136	136	370	370	224	224	238	238	140	140	225	225	228	228	238	238	122	122	126	126	355	355			115	115	195	195	287	287	124	124	94	94	127	127
	28		4700		136	136	260	260	224	224	238	238	140	140	225	225	184	184	238	238	122	122	166	166	355	355			115	115	187	187	299	299	136	136	94	94	163	163
	29		4700		136	136	370	370	224	224	246	246	144	144	225	225	228	228	266	266	116	116	166	166	355	355			115	115	195	195	299	299	124	124	86	86	163	163
	30		4700		136	136	260	260	224	224	246	246	140	140	225	225	184	184	266	266	122	122	126	126	355	355			115	115	187	187	299	299	136	136	94	94	163	163
	31		4700		136	136	370	370	224	224	246	246	140	140	213	213	228	228	266	266	116	116	166	166	363	363			115	115	187	187	287	287	124	124	86	86	163	163
	32		4700		140	140	370	370	244	244	238	238	144	144	213	213	184	184	238	238	122	122	166	166	355	355			115	115	187	187	287	287	124	124	86	86	127	127
	33		4700		140	140	260	260	224	224	246	246	140	140	225	225	184	184	266	266	116	116	126	126	355	355			115	115	187	187	299	299	136	136	94	94	127	127
	34		4700		140	140	370	370	244	244	246	246	144	144	225	225	184	184	266	266	122	122	166	166	363	363			115	115	187	187	299	299	124	124	94	94	127	127
	35		4700		140	140	370	370	244	244	238	238	144	144	213	213	228	228	266	266	122	122	166	166	363	363			115	115	195	195	287	287	124	124	94	94	127	127
	36		4700		140	140	260	260	224	224	238	238	144	144	225	225	184	184	266	266	122	122	126	126	363	363			115	115	187	187	299	299	136	136	94	94	127	127
	37		4700		136	136	370	370	244	244	238	238	140	140	213	213	228	228	266	266	122	122	126	126	355	355			115	115	187	187	287	287	124	124	94	94	127	127
	38		4700		136	136	260	260	224	224	238	238	140	140	225	225	228	228	238	238	116	116	166	166	363	363			115	115	195	195	287	287	136	136	94	94	127	127
	39		4700		136	136	370	370	244	244	238	238	144	144	225	225	184	184	266	266	116	116	126	126	363	363			115	115	195	195	287	287	124	124	86	86	163	163
	40		4700		140	140	260	260	244	244	246	246	144	144	225	225	228	228	266	266	122	122	166	166	355	355			115	115	195	195	299	299	124	124	86	86	127	127
	41		4700		140	140	260	260	244	244	238	238	144	144	225	225	184	184	266	266	122	122	126	126	355	355			115	115	195	195	287	287	136	136	86	86	163	163
	42		4700		140	140	370	370	244	244	238	238	140	140	213	213	228	228	266	266	122	122	126	126	355	355			115	115	195	195	299	299	124	124	86	86	163	163
	43		4700		136	136	260	260	244	244	238	238	144	144	213	213	184	184	266	266	122	122	126	126	363	363			115	115	195	195	287	287	136	136	86	86	163	163
	44		4700		140	140	260	260	224	224	238	238	140	140	225	225	228	228	266	266	116	116	166	166	355	355			115	115	195	195	287	287	136	136	86	86	163	163
	45		4700		136	136	370	370	224	224	246	246	144	144	213	213	228	228	238	238	116	116	166	166	355	355			115	115	187	187	299	299	124	124	94	94	127	127
	46		4700		140	140	260	260	224	224	246	246	144	144	225	225	184	184	266	266	116	116	126	126	363	363			115	115	187	187	287	287	136	136	86	86	127	127
	47		4700		140	140	260	260	244	244	246	246	144	144	213	213	184	184	238	238	116	116	166	166	355	355			115	115	195	195	287	287	124	124	94	94	127	127
	48		4700		136	136	260	260	224	224	238	238	140	140	213	213	228	228	266	266	116	116	126	126	355	355			115	115	187	187	287	287	136	136	86	86	163	163
	49		4700		136	136	370	370	224	224	238	238	144	144	213	213	228	228	266	266	122	122	166	166	355	355			115	115	195	195	287	287	124	124	86	86	163	163
	50		4700		140	140	370	370	224	224	238	238	140	140	225	225	184	184	266	266	116	116	166	166	355	355			115	115	195	195	299	299	124	124	86	86	127	127
	51		4700		140	140	370	370	224	224	246	246	140	140	213	213	228	228	238	238	122	122	166	166	363	363			115	115	195	195	299	299	124	124	86	86	163	163
	52		4700		140	140	260	260	224	224	246	246	144	144	213	213	228	228	266	266	116	116	126	126	363	363			115	115	195	195	287	287	136	136	94	94	127	127
	53		4700		140	140	370	370	244	244	246	246	144	144	213	213	228	228	266	266	116	116	166	166	363	363			115	115	187	187	287	287	124	124	86	86	163	163
	54		4700		140	140	370	370	244	244	246	246	144	144	225	225	184	184	266	266	116	116	166	166	355	355			115	115	187	187	299	299	124	124	86	86	163	163
	55		4700		136	136	370	370	244	244	238	238	140	140	213	213	184	184	266	266	116	116	166	166	363	363			115	115	195	195	299	299	124	124	86	86	127	127
	56		4700		136	136	370	370	224	224	238	238	140	140	213	213	228	228	238	238	122	122	126	126	355	355			115	115	195	195	299	299	124	124	86	86	163	163
	57		4700		140	140	260	260	244	244	238	238	140	140	213	213	184	184	266	266	116	116	166	166	355	355			115	115	195	195	299	299	136	136	94	94	127	127
	58		4700		140	140	370	370	244	244	238	238	140	140	213	213	228	228	238	238	122	122	166	166	363	363			115	115	187	187	299	299	136	136	94	94	127	127
	59		4700		136	136	260	260	244	244	238	238	144	144	225	225	184	184	266	266	122	122	126	126	363	363			115	115	195	195	287	287	136	136	94	94	127	127
	60		4700		140	140	370	370	224	224	246	246	144	144	225	225	228	228	238	238	122	122	166	166	355	355			115	115	187	187	287	287	136	136	86	86	163	163
	61		4700		140	140	370	370	244	244	246	246	144	144	213	213	184	184	238	238	116	116	126	126	355	355			115	115	195	195	299	299	124	124	86	86	127	127
	62		4700		140	140	260	260	224	224	246	246	140	140	225	225	184	184	238	238	116	116	126	126	363	363			115	115	195	195	299	299	136	136	94	94	127	127
	63		4700		140	140	260	260	244	244	246	246	140	140	225	225	184	184	266	266	122	122	166	166	355	355			115	115	195	195	287	287	136	136	94	94	127	127
	64		4700		140	140	260	260	244	244	238	238	144	144	225	225	184	184	238	238	122	122	126	126	355	355			115	115	195	195	299	299	136	136	94	94	127	127
	65		4700		136	136	260	260	224	224	246	246	140	140	213	213	184	184	238	238	122	122	166	166	355	355			115	115	187	187	287	287	136	136	86	86	163	163
	66		4700		140	140	260	260	224	224	238	238	144	144	225	225	228	228	238	238	116	116	126	126	355	355			115	115	195	195	299	299	124	124	86	86	163	163
	67		4700		136	136	260	260	224	224	246	246	144	144	225	225	228	228	238	238	116	116	126	126	363	363			115	115	187	187	299	299	136	136	94	94	163	163
	68		4700		136	136	260	260	224	224	246	246	144	144	225	225	228	228	238	238	122	122	166	166	355	355			115	115	195	195	299	299	136	136	94	94	127	127
	69		4700		136	136	370	370	224	224	238	238	144	144	225	225	184	184	238	238	122	122	126	126	355	355			115	115	195	195	287	287	124	124	86	86	163	163
	70		4700		140	140	370	370	244	244	246	246	140	140	225	225	228	228	238	238	116	116	166	166	355	355			115	115	195	195	299	299	124	124	86	86	163	163
	71		4700		140	140	370	370	224	224	238	238	140	140	213	213	184	184	266	266	122	122	166	166	363	363			115	115	187	187	287	287	124	124	86	86	163	163
	72		4700		140	140	260	260	224	224	246	246	140	140	225	225	228	228	266	266	122	122	126	126	355	355			115	115	187	187	287	287	136	136	94	94	127	127
	73		4700		140	140	260	260	224	224	246	246	144	144	213	213	184	184	238	238	116	116	126	126	355	355			115	115	195	195	287	287	124	124	86	86	163	163
	74		4700		140	140	370	370	244	244	238	238	144	144	213	213	228	228	238	238	122	122	126	126	355	355			115	115	187	187	287	287	124	124	94	94	127	127
	75		4700		136	136	260	260	244	244	238	238	144	144	225	225	228	228	238	238	116	116	126	126	363	363			115	115	195	195	287	287	136	136	86	86	163	163
	76		4700		140	140	260	260	224	224	238	238	140	140	225	225	184	184	238	238	116	116	126	126	355	355			115	115	187	187	299	299	136	136	94	94	127	127
	77		4700		136	136	260	260	224	224	238	238	140	140	213	213	184	184	238	238	122	122	126	126	355	355			115	115	195	195	287	287	136	136	94	94	127	127
	78		4700		140	140	260	260	244	244	238	238	144	144	225	225	228	228	266	266	122	122	126	126	363	363			115	115	195	195	299	299	136	136	94	94	127	127
	79		4700		136	136	370	370	244	244	246	246	140	140	225	225	184	184	266	266	122	122	166	166	355	355			115	115	187	187	287	287	124	124	86	86	127	127
	80		4700		140	140	370	370	224	224	238	238	144	144	213	213	228	228	266	266	116	116	126	126	355	355			115	115	195	195	287	287	124	124	86	86	127	127
	81		4700		136	136	370	370	224	224	238	238	140	140	213	213	184	184	238	238	122	122	126	126	363	363			115	115	187	187	299	299	124	124	86	86	163	163
	82		4700		136	136	370	370	244	244	238	238	140	140	213	213	184	184	266	266	122	122	126	126	363	363			115	115	195	195	287	287	124	124	86	86	163	163
	83		4700		140	140	260	260	244	244	238	238	140	140	213	213	228	228	266	266	122	122	126	126	363	363			115	115	187	187	287	287	136	136	86	86	163	163
	84		4700		136	136	370	370	224	224	246	246	140	140	225	225	184	184	238	238	116	116	166	166	363	363			115	115	195	195	287	287	124	124	94	94	127	127
	85		4700		140	140	370	370	244	244	238	238	144	144	213	213	184	184	238	238	116	116	126	126	355	355			115	115	195	195	299	299	136	136	86	86	163	163
	86		4700		140	140	260	260	224	224	238	238	140	140	225	225	228	228	238	238	122	122	126	126	363	363			115	115	195	195	299	299	136	136	86	86	163	163
	87		4700		140	140	370	370	244	244	246	246	140	140	225	225	184	184	238	238	122	122	126	126	355	355			115	115	195	195	299	299	124	124	86	86	163	163
	88		4700		136	136	260	260	224	224	246	246	144	144	225	225	184	184	238	238	116	116	126	126	363	363			115	115	195	195	299	299	136	136	86	86	163	163
	89		4700		140	140	260	260	244	244	246	246	140	140	213	213	184	184	266	266	122	122	126	126	363	363			115	115	187	187	287	287	136	136	86	86	163	163
	90		4700		140	140	260	260	224	224	246	246	144	144	213	213	228	228	266	266	122	122	126	126	355	355			115	115	187	187	287	287	136	136	86	86	163	163
	91		4700		136	136	370	370	244	244	246	246	140	140	225	225	228	228	266	266	122	122	126	126	363	363			115	115	187	187	287	287	136	136	86	86	163	163
	92		4700		140	140	370	370	244	244	246	246	140	140	213	213	228	228	238	238	116	116	126	126	355	355			115	115	195	195	299	299	124	124	86	86	163	163
	93		4700		136	136	370	370	244	244	246	246	144	144	225	225	228	228	238	238	122	122	166	166	363	363			115	115	195	195	299	299	124	124	94	94	163	163
	94		4700		136	136	260	260	224	224	238	238	140	140	225	225	228	228	238	238	122	122	166	166	355	355			115	115	187	187	287	287	136	136	94	94	127	127
	95		4700		136	136	370	370	244	244	246	246	144	144	213	213	228	228	238	238	116	116	166	166	363	363			115	115	187	187	287	287	124	124	86	86	127	127
	96		4700		136	136	260	260	224	224	246	246	140	140	225	225	184	184	266	266	122	122	166	166	355	355			115	115	195	195	299	299	136	136	94	94	127	127
	97		4700		140	140	260	260	244	244	246	246	144	144	213	213	184	184			122	122	126	126	355	355			115	115	195	195	287	287	124	124	94	94	127	127
	98		4700		140	140	370	370	244	244	238	238	144	144	225	225	184	184	266	266	122	122	166	166	355	355			115	115	195	195	299	299	124	124	94	94	127	127
	99		4700		140	140	260	260	244	244	246	246	144	144	213	213	228	228	238	238	116	116	126	126	363	363			115	115	195	195	287	287	136	136	94	94	127	127
	100		4700		140	140	370	370	244	244	238	238	144	144	225	225	228	228	266	266	116	116	126	126	363	363			115	115	195	195	299	299	124	124	94	94	127	127
	101		4700		136	136	370	370	224	224	246	246	140	140	225	225	228	228	238	238	122	122	166	166	355	355			115	115	187	187	299	299	124	124	86	86	163	163
	102		4700		140	140	260	260	244	244	238	238	144	144	225	225	228	228	238	238	116	116	166	166	355	355			115	115	187	187	299	299	136	136	94	94	127	127
	103		4700		136	136	260	260	224	224	238	238	144	144	225	225	228	228	238	238	122	122	126	126	363	363			115	115	187	187	299	299	136	136	94	94	127	127
	104		4700		136	136	260	260	224	224	238	238	144	144	213	213	228	228	238	238	116	116	166	166	363	363			115	115	195	195	287	287	136	136	86	86	163	163
	105		4700		136	136	370	370	224	224	238	238	140	140	225	225	184	184	238	238	116	116	126	126	363	363			115	115	195	195	299	299	124	124	86	86	163	163
	106		4700		136	136	370	370	244	244	246	246	140	140	225	225	228	228	266	266	122	122	166	166	355	355			115	115	187	187	299	299	124	124	86	86	127	127
	107		4700		136	136	370	370	244	244	238	238	144	144	213	213	184	184	238	238	122	122	166	166	355	355			115	115	187	187	299	299	124	124	86	86	163	163
	108		4700		136	136	260	260	224	224	246	246	140	140	225	225	184	184	266	266	116	116	126	126	355	355			115	115	195	195	299	299	124	124	94	94	127	127
	109		4700		140	140	260	260	244	244	246	246	140	140	213	213	228	228	266	266	116	116	126	126	363	363			115	115	187	187	287	287	136	136	94	94	127	127
	110		4700		136	136	260	260	244	244	238	238	144	144	213	213	184	184	238	238	116	116	126	126	363	363			115	115	187	187	299	299	124	124	86	86	127	127
	111		4700		136	136	370	370	244	244	238	238	144	144	213	213	184	184	266	266	122	122	166	166	355	355			115	115	195	195	299	299	124	124	94	94	127	127
	112		4700		140	140	260	260	244	244	246	246	144	144	225	225	184	184	238	238	116	116	166	166	363	363			115	115	195	195	299	299	136	136	86	86	163	163
	113		4700		140	140	260	260	244	244	238	238	144	144	225	225	228	228	238	238	116	116	166	166	363	363			115	115	187	187	299	299	136	136	94	94	127	127
	114		4700		140	140	370	370	224	224	246	246	140	140	213	213	184	184	238	238	116	116	166	166	355	355			115	115	195	195	287	287	124	124	86	86	163	163
	115		4700		136	136	370	370	244	244	238	238	144	144	225	225	184	184	266	266	122	122	166	166	363	363			115	115	195	195	287	287	124	124	86	86	163	163
	116		4700		136	136	260	260	224	224	246	246	140	140	213	213	228	228	266	266	116	116	166	166	363	363			115	115	195	195	299	299	136	136	94	94	127	127
	117		4700		140	140	260	260	244	244	238	238	140	140	225	225	184	184	266	266	116	116	166	166	363	363			115	115	187	187	299	299	124	124	94	94	127	127
	118		4800		140	140	260	260	244	244	246	246	144	144	213	213	228	228	238	238	122	122	126	126	363	363			115	115	195	195	299	299	136	136	86	86	163	163
	119		4800		140	140	260	260	224	224	246	246	144	144	213	213	228	228	238	238	122	122	166	166	355	355			115	115	195	195	287	287	136	136	94	94	163	163
	120		4800		140	140	370	370	224	224	238	238	140	140	225	225	228	228	238	238	116	116	126	126	363	363			115	115	195	195	299	299	124	124	86	86	127	127
	121		4800		140	140	370	370	244	244	246	246	140	140	225	225	184	184	238	238	122	122	166	166	363	363			115	115	187	187	287	287	124	124	94	94	127	127
	122		4800		140	140	370	370	224	224	238	238	144	144	213	213	228	228	266	266	122	122	166	166	363	363			115	115	195	195	287	287	124	124	94	94	127	127
	123		4800		136	136	260	260	224	224	246	246	144	144	225	225	228	228	266	266	122	122	126	126	355	355			115	115	195	195	287	287	136	136	94	94	163	163
	124		4800		136	136	260	260	224	224	238	238	144	144	213	213	184	184	266	266	122	122	166	166	355	355			115	115	187	187	299	299	136	136	86	86	163	163
	125		4800		136	136	260	260	224	224	238	238	144	144	225	225	184	184	266	266	116	116	166	166	363	363			115	115	187	187	299	299	136	136	86	86	163	163
	126		4800		136	136	370	370	244	244	246	246	144	144	213	213	184	184	238	238	122	122	166	166	363	363			115	115	195	195	299	299	124	124	86	86	163	163
	127		4800		140	140	370	370	244	244	238	238	144	144	213	213	228	228	238	238	116	116	126	126	363	363			115	115	187	187	287	287	124	124	94	94	163	163
	128		4800		136	136	260	260	224	224	246	246	144	144	213	213	228	228	266	266	122	122	166	166	363	363			115	115	187	187	287	287	136	136	94	94	127	127
	129		4800		136	136	370	370	224	224	238	238	140	140	225	225	184	184	238	238	116	116	166	166	355	355			115	115	195	195	299	299	124	124	94	94	163	163
	130		4800		136	136	260	260	224	224	246	246	144	144	225	225	228	228	238	238	122	122	126	126	363	363			115	115	195	195	287	287	136	136	94	94	127	127
	131		4800		136	136	370	370	224	224	246	246	144	144	225	225	228	228	238	238	122	122	126	126	363	363			115	115	195	195	299	299	136	136	86	86	163	163
	132		4800		140	140	370	370	224	224	246	246	144	144	225	225	184	184	266	266	116	116	166	166	363	363			115	115	187	187	287	287	124	124	86	86	163	163
	133		4800		136	136	370	370	224	224	238	238	144	144	213	213	184	184	266	266	116	116	166	166	355	355			115	115	195	195	299	299	124	124	86	86	163	163
	134		4800		136	136	370	370	244	244	238	238	140	140	225	225	184	184	238	238	122	122	166	166	363	363			115	115	195	195	287	287	124	124	86	86	163	163
	135		4800		140	140	260	260	224	224	238	238	140	140	213	213	184	184	266	266	116	116	166	166	355	355			115	115	195	195	299	299	136	136	94	94	127	127
	136		4800		136	136	370	370	224	224	246	246	144	144	225	225	184	184	238	238	116	116	166	166	363	363			115	115	195	195	299	299	124	124	86	86	127	127
	137		4800		140	140	260	260	244	244	246	246	140	140	213	213	184	184	238	238	116	116	126	126	355	355			115	115	187	187	299	299	136	136	86	86	127	127
	138		4800		140	140	260	260	244	244	238	238	144	144	225	225	184	184	266	266	116	116	166	166	355	355			115	115	187	187	299	299	136	136	94	94	127	127
	139		4800		136	136	260	260	244	244	238	238	144	144	225	225	184	184	238	238	116	116	126	126	355	355			115	115	187	187	299	299	136	136	86	86	163	163
	140		4800		136	136	260	260	224	224	238	238	144	144	213	213	228	228	266	266	116	116	166	166	363	363			115	115	195	195	299	299	136	136	94	94	127	127
	141		4800		140	140	370	370	244	244	238	238	144	144	225	225	184	184	266	266	122	122	166	166	363	363			115	115	195	195	287	287	124	124	86	86	163	163
	142		4800		140	140	370	370	244	244	238	238	140	140	213	213	228	228	238	238	122	122	126	126	363	363			115	115	187	187	299	299	136	136	94	94	127	127
	143		4800		140	140	370	370	224	224	246	246	140	140	225	225	228	228	266	266	116	116	126	126	363	363			115	115	195	195	287	287	124	124	94	94	127	127
	144		4800		136	136	260	260	224	224	246	246	140	140	213	213	184	184	266	266	116	116	126	126	355	355			115	115	195	195	287	287	136	136	86	86	163	163
	145		4800		140	140	370	370	224	224	246	246	140	140	213	213	184	184	266	266	122	122	126	126	363	363			115	115	195	195	287	287	124	124	94	94	127	127
	146		4800		136	136	370	370	224	224	238	238	144	144	225	225	228	228	238	238	122	122	126	126	355	355			115	115	187	187	299	299	124	124	94	94	163	163
	147		4800		140	140	370	370	244	244	246	246	144	144	213	213	184	184	238	238	116	116	126	126	355	355			115	115	187	187	299	299	124	124	86	86	163	163
	148		4800		136	136	260	260	224	224	238	238	140	140	213	213	184	184	238	238	116	116	126	126	355	355			115	115	195	195	287	287	136	136	94	94	127	127
	149		4800		140	140	370	370	244	244	238	238	144	144	225	225	228	228	266	266	116	116	126	126	363	363			115	115	187	187	287	287	124	124	86	86	163	163
	150		4800		140	140	370	370	244	244	246	246	144	144	213	213	184	184	266	266	116	116	126	126	355	355			115	115	195	195	287	287	136	136	86	86	163	163
	151		4800		140	140	370	370	244	244	238	238	140	140	225	225	184	184	238	238	116	116	166	166	363	363			115	115	187	187	299	299	124	124	86	86	127	127
	152		4800		136	136	260	260	224	224	246	246	140	140	225	225	184	184	238	238	116	116	126	126	363	363			115	115	195	195	287	287	136	136	94	94	163	163
	153		4800		140	140	260	260	224	224	238	238	144	144	213	213	228	228	238	238	116	116	166	166	363	363			115	115	187	187	299	299	136	136	94	94	163	163
	154		4800		140	140	260	260	224	224	238	238	144	144	225	225	228	228	238	238	122	122	126	126	363	363			115	115	187	187	299	299	136	136	86	86	163	163
	155		4800		136	136	370	370	244	244	238	238	144	144	225	225	228	228	238	238	116	116	166	166	355	355			115	115	187	187	299	299	136	136	86	86	163	163
	156		4800		140	140	370	370	244	244	246	246	144	144	213	213	184	184	266	266	116	116	166	166	355	355			115	115	187	187	287	287	124	124	86	86	163	163
	157		4800		140	140	370	370	224	224	238	238	140	140	213	213	184	184	238	238	116	116	126	126	355	355			115	115	187	187	299	299	124	124	86	86	163	163
	158		4800		140	140	370	370	224	224	246	246	140	140	213	213	228	228	266	266	116	116	126	126	363	363			115	115	195	195	299	299	124	124	94	94	127	127
	159		4800		140	140	260	260	224	224	238	238	140	140	213	213	184	184	266	266	116	116	126	126	355	355			115	115	195	195	299	299	136	136	94	94	127	127
	160		4800		136	136	260	260	244	244	238	238	144	144	213	213	184	184	238	238	116	116	126	126	355	355			115	115	187	187	299	299	136	136	94	94	163	163
	161		4800		140	140	370	370	224	224	238	238	140	140	213	213	184	184	238	238	116	116	126	126	355	355			115	115	187	187	299	299	124	124	86	86	163	163
	162		4800		140	140	370	370	224	224	246	246	140	140	225	225	228	228	266	266	116	116	126	126	363	363			115	115	187	187	287	287	124	124	94	94	127	127
	163		4800		140	140	370	370	244	244	246	246	144	144	225	225	228	228	266	266	122	122	166	166	355	355			115	115	187	187	287	287	124	124	86	86	127	127
	164		4800		140	140	260	260	224	224	246	246	144	144	213	213	184	184	266	266	122	122	126	126	355	355			115	115	195	195	287	287	136	136	94	94	127	127
	165		4800		136	136	370	370	244	244	238	238	140	140	213	213	184	184	266	266	116	116	166	166	363	363			115	115	187	187	299	299	124	124	86	86	127	127
	166		4800		140	140	260	260	244	244	246	246	140	140	225	225	184	184	266	266	122	122	126	126	355	355			115	115	187	187	287	287	136	136	86	86	163	163
	167		4800		140	140	370	370	244	244	246	246	144	144	213	213	184	184	238	238	122	122	166	166	355	355			115	115	187	187	299	299	124	124	86	86	163	163
	168		4800		136	136	370	370	244	244	246	246	140	140	225	225	184	184	238	238	116	116	126	126	363	363			115	115	187	187	299	299	124	124	94	94	127	127
	169		4800		136	136	370	370	244	244	238	238	144	144	213	213	228	228	266	266	122	122	126	126	355	355			115	115	195	195	299	299	124	124	94	94	163	163
	170		4800		140	140	260	260	224	224	246	246	144	144	225	225	228	228	238	238	116	116	166	166	355	355			115	115	195	195	299	299	136	136	94	94	163	163
	171		4800		140	140	260	260	224	224	238	238	140	140	225	225	184	184	266	266	116	116	166	166	355	355			115	115	187	187	299	299	136	136	86	86	163	163
	172		4800		136	136	370	370	244	244	246	246	140	140	225	225	228	228	266	266	116	116	126	126	363	363			115	115	187	187	287	287	124	124	94	94	127	127
	173		4800		140	140	260	260	224	224	246	246	140	140	225	225	228	228	238	238	122	122	126	126	355	355			115	115	195	195	299	299	136	136	86	86	163	163
	174		4800		140	140	260	260	244	244	238	238	140	140	213	213	228	228	266	266	122	122	166	166	363	363			115	115	187	187	299	299	124	124	86	86	163	163
	175		4800		140	140	370	370	224	224	238	238	140	140	213	213	228	228	238	238	116	116	126	126	355	355			115	115	195	195	287	287	124	124	86	86	163	163
	176		4800		140	140	260	260	224	224	246	246	144	144	213	213	228	228	266	266	122	122	126	126	363	363			115	115	187	187	287	287	136	136	94	94	163	163
	177		4800		136	136	260	260	244	244	246	246	140	140	225	225	184	184	238	238	116	116	126	126	363	363			115	115	187	187	287	287	136	136	94	94	127	127
	178		4800		140	140	260	260	244	244	238	238	144	144	213	213	184	184	266	266	116	116	126	126	355	355			115	115	187	187	287	287	136	136	86	86	127	127
	179		4800		140	140	260	260	224	224	246	246	140	140	225	225	184	184	238	238	122	122	166	166	355	355			115	115	187	187	287	287	136	136	86	86	163	163
	180		4800		140	140	260	260	224	224	238	238	144	144	213	213	228	228	238	238	116	116	166	166	363	363			115	115	187	187	287	287	124	124	86	86	163	163
	181		4800		140	140	260	260	224	224	238	238	140	140	213	213	184	184	266	266	122	122	166	166	355	355			115	115	187	187	299	299	136	136	86	86	163	163
	182		4800		136	136	370	370	244	244	246	246	144	144	225	225	228	228	266	266	122	122	126	126	355	355			115	115	187	187	287	287	136	136	86	86	163	163
	183		4800		140	140	370	370	224	224	238	238	144	144	225	225	228	228	266	266	116	116	126	126	355	355			115	115	195	195	299	299	124	124	94	94	127	127
	184		4800		140	140	370	370	224	224	238	238	140	140	225	225	184	184	266	266	116	116	126	126	363	363			115	115	195	195	299	299	124	124	94	94	127	127
	185		4800		136	136	370	370	244	244	246	246	144	144	225	225	228	228	238	238	116	116	126	126	355	355			115	115	187	187	287	287	124	124	94	94	127	127
	186		4800						224	224	238	238	144	144	225	225			238	238	116	116	126	126	363	363							299	299	136	136			163	163
	187		4800		140	140	260	260	224	224	238	238	144	144	213	213	228	228	238	238	116	116	126	126	363	363			115	115	187	187	287	287	136	136	86	86	163	163
	188		4800		140	140	260	260	224	224	238	238	144	144	225	225	228	228	238	238	116	116	126	126	355	355			115	115	195	195	287	287	136	136	86	86	127	127
	189		4800		136	136	260	260	224	224	238	238	140	140	213	213	228	228	238	238	122	122	166	166	363	363			115	115	187	187	299	299	136	136	94	94	127	127
	190		4800		136	136	370	370	224	224	246	246	140	140	213	213	228	228	266	266	122	122	126	126	355	355			115	115	187	187	299	299	136	136	86	86	163	163
	191		4800		136	136	260	260	244	244	246	246	144	144	213	213	184	184	238	238	122	122	166	166	363	363			115	115	187	187	287	287	136	136	86	86	163	163
	192		4800		140	140	260	260	244	244	238	238	144	144	213	213	184	184	238	238	122	122	126	126	363	363			115	115	187	187	287	287	124	124	86	86	163	163
	193		4800		136	136	370	370	244	244	246	246	144	144	225	225	228	228	266	266	116	116	126	126	355	355			115	115	195	195	299	299	124	124	94	94	127	127
	203		4900		140	140	370	370	244	244	238	238	144	144	213	213	184	184	238	238	116	116	166	166	355	355			115	115	195	195	299	299	124	124	94	94	127	127
	204		4900		136	136	260	260	244	244	238	238	144	144	213	213	228	228	266	266	122	122	166	166	355	355			115	115	195	195	299	299	136	136	86	86	163	163
	205		4900		136	136	260	260	224	224	246	246	140	140	213	213	228	228	266	266	122	122	166	166	355	355			115	115	187	187	299	299	136	136	86	86	163	163
	206		4900		136	136	370	370	224	224	238	238	140	140	213	213	184	184	238	238	116	116	166	166	363	363			115	115	187	187	299	299	136	136	86	86	163	163
	207		4900		136	136	370	370	244	244	238	238	144	144	213	213	228	228	266	266	116	116	126	126	363	363			115	115	187	187	299	299	124	124	86	86	127	127
	208		4900		140	140	370	370	224	224	238	238	144	144	225	225	228	228	266	266	116	116	166	166	355	355			115	115	195	195	299	299	124	124	94	94	127	127
	209		4900		140	140	260	260	224	224	246	246	140	140	213	213	228	228	266	266	122	122	166	166	363	363			115	115	195	195	287	287	136	136	94	94	127	127
	210		4900		140	140	370	370	224	224	246	246	140	140	225	225	228	228	266	266	122	122	126	126	363	363			115	115	195	195	299	299	124	124	86	86	163	163
	211		4900		136	136	370	370	244	244	238	238	140	140	213	213	228	228	266	266	122	122	166	166	355	355			115	115	195	195	299	299	124	124	86	86	163	163
	212		4900		136	136	370	370	224	224	238	238	140	140	225	225	228	228	238	238	122	122	126	126	355	355			115	115	187	187	299	299	124	124	94	94	127	127
	213		4900		136	136	370	370	244	244	246	246	144	144	225	225	228	228	266	266	122	122	166	166	355	355			115	115	195	195	299	299	124	124	86	86	163	163
	214		4900		136	136	370	370	244	244	246	246	140	140	213	213	184	184	238	238	122	122	126	126	363	363			115	115	187	187	287	287	124	124	94	94	127	127
	215		4900		136	136	260	260	244	244	238	238	140	140	225	225	228	228	266	266	116	116	166	166	363	363			115	115	195	195	287	287	136	136	94	94	127	127
	194		5000		136	136	260	260	244	244	238	238	140	140	225	225	228	228	238	238	116	116	166	166	355	355			115	115	195	195	287	287	136	136	94	94	163	163
	195		5000		136	136	370	370	224	224	246	246	144	144	225	225	184	184	238	238	122	122	166	166	363	363			115	115	187	187	299	299	124	124	94	94	127	127
	196		5000		140	140	260	260	224	224	238	238	144	144	213	213	228	228	266	266	122	122	126	126	355	355			115	115	187	187	299	299	136	136	94	94	127	127
	197		5000		136	136	260	260	244	244	238	238	140	140	225	225	184	184	266	266	116	116	126	126	363	363			115	115	187	187	287	287	136	136	94	94	127	127
	198		5000		140	140	370	370	244	244	238	238	144	144	225	225	228	228	266	266	116	116	126	126	363	363			115	115	187	187	299	299	124	124	94	94	127	127
	199		5000		140	140	370	370	244	244	238	238	144	144	225	225	228	228	238	238	122	122	126	126	363	363			115	115	195	195	299	299	124	124	86	86	127	127
	200		5000		140	140	370	370	224	224	246	246	144	144	225	225	228	228	238	238	116	116	126	126	363	363			115	115	187	187	299	299	124	124	94	94	127	127
	201		5000		136	136	370	370	244	244	246	246	144	144	213	213	184	184	238	238	116	116	126	126	363	363			115	115	187	187	299	299	124	124	94	94	127	127
	202		5000		136	136	260	260	244	244	238	238	144	144	225	225	228	228	238	238	122	122	166	166	355	355			115	115	187	187	299	299	124	124	86	86	163	163
	216		5100		140	140	370	370	224	224	238	238	140	140	225	225	228	228	266	266	122	122	166	166	355	355			115	115	187	187	299	299	124	124	94	94	127	127
	217		5100		136	136	260	260	244	244	238	238	144	144	225	225	228	228	238	238	116	116	166	166	355	355			115	115	195	195	287	287	124	124	94	94	127	127
	218		5100		140	140	370	370	244	244	238	238	140	140	213	213	228	228	238	238	122	122	126	126	355	355			115	115	187	187	299	299	124	124	94	94	127	127
	219		5100		136	136	260	260	244	244	238	238	144	144	225	225	184	184	238	238	116	116	126	126	355	355			115	115	195	195	299	299	136	136	94	94	127	127
	220		5100		136	136	370	370	224	224	238	238	144	144	213	213	184	184	238	238	116	116	166	166	355	355			115	115	187	187	299	299	124	124	86	86	163	163
	221		5100		140	140	370	370	244	244	246	246	140	140	225	225	184	184	238	238	116	116	126	126	355	355			115	115	195	195	287	287	124	124	94	94	127	127
	222		5100		140	140	260	260	224	224	238	238	140	140	225	225	228	228	266	266	122	122	166	166	363	363			115	115	187	187	287	287	136	136	86	86	163	163
	223		5100		140	140	260	260	224	224	246	246	144	144	213	213	228	228	266	266	122	122	166	166	355	355			115	115	195	195	299	299	136	136	86	86	163	163
	224		5100		136	136	370	370	224	224	246	246	140	140	225	225	228	228	238	238	116	116	126	126	355	355			115	115	195	195	299	299	124	124	86	86	163	163
	225		5100		136	136	260	260	244	244	246	246	140	140	213	213	228	228	266	266	122	122	126	126	355	355			115	115	195	195	299	299	136	136	86	86	163	163
	226		5100		140	140	370	370	244	244	238	238	144	144	225	225	228	228	238	238	116	116	166	166	355	355			115	115	187	187	299	299	124	124	94	94	127	127
	227		5100		136	136	260	260	244	244	246	246	140	140	213	213	228	228	238	238	116	116	166	166	363	363			115	115	187	187	299	299	136	136	94	94	163	163
	228		5100		136	136	370	370	244	244	246	246	144	144	225	225	184	184	238	238	122	122	166	166	355	355			115	115	195	195	299	299	124	124	94	94	127	127
	229		5100		136	136	260	260	224	224	246	246	140	140	213	213	228	228	238	238	122	122	166	166	363	363			115	115	195	195	299	299	136	136	94	94	127	127
	230		5100		140	140	260	260	224	224	238	238	144	144	213	213	228	228	266	266	122	122	126	126	355	355			115	115	195	195	299	299	124	124	86	86	163	163
	231		5100		136	136	370	370	244	244	238	238	144	144	225	225	228	228	266	266	116	116	166	166	363	363			115	115	187	187	299	299	124	124	94	94	127	127
	232		5100		140	140	370	370	224	224	246	246	140	140	225	225	228	228	266	266	116	116	166	166	355	355			115	115	187	187	299	299	124	124	86	86	127	127
	233		5100		136	136	260	260	244	244	238	238	140	140	225	225	184	184	238	238	116	116	166	166	355	355			115	115	195	195	287	287	136	136	94	94	127	127
	234		5100		136	136	370	370	244	244	246	246	144	144	213	213	184	184	238	238	116	116	126	126	363	363			115	115	187	187	299	299	124	124	94	94	127	127
	235		5100		140	140	260	260	244	244	246	246	144	144	225	225	184	184	266	266	122	122	166	166	363	363			115	115	195	195	299	299	136	136	86	86	163	163
	236		5100		140	140	370	370	224	224	238	238	144	144	213	213	184	184	238	238	122	122	166	166	363	363			115	115	187	187	287	287	124	124	86	86	163	163
	237		5100		140	140	370	370	244	244	238	238	144	144	213	213	184	184	238	238	116	116	126	126	363	363			115	115	187	187	299	299	124	124	94	94	163	163
	238		5100		140	140	260	260	244	244	238	238	144	144	213	213	184	184	266	266	122	122	126	126	363	363			115	115	195	195	299	299	136	136	86	86	163	163
	239		5100		140	140	370	370	224	224	246	246	144	144	213	213	228	228	266	266	122	122	166	166	355	355			115	115	195	195	287	287	124	124	94	94	127	127
	240		5100		140	140	370	370	244	244	246	246	144	144	225	225	184	184	238	238	116	116	126	126	355	355			115	115	195	195	287	287	124	124	94	94	127	127
	241		Control		140	146	290	370	224	244	202	246	140	144	225	229	176	228	238	266	116	118	166	182	323	363			115	115	187	217	287	291	124	132	90	94	127	163
	242		Control		136	146	260	290	224	244	202	238	140	144	213	217	168	228	238	266	118	122	122	126	323	355			103	115	195	195	291	299	132	136	90	94	127	163
	243		Control		140	146	230	370	224	224	242	246	144	144	213	217	176	228	238	238	116	118	122	126	335	355			103	115	195	217	287	291	124	148	90	94	127	163
	244		Control		136	146	260	290	224	244	242	246	144	144	225	229	168	228	238	238	118	122	126	182	335	355			103	115	195	195	287	291	132	136	86	90	163	163
	245		Control		140	146	290	370	224	244	238	242	140	144	225	229	168	184	238	238	118	122	166	182	335	355			103	115	187	195	287	291	124	132	86	90	127	163
	246		Control		140	146	230	260	224	224	202	238	140	144	225	229	168	184	238	266	116	118	122	166	335	355			103	115	195	195	291	299	136	148	90	94	127	163
	247		Control		140	146	290	370	224	244	238	242	140	144	213	217	168	228	238	266	118	122	122	126	335	363			103	115	187	195	287	291	132	136	86	90	163	163
	248		Control		136	146	230	370	224	224	202	238	140	140	225	229	168	228	238	238	118	122	166	182	323	355			103	115	187	217	287	291	124	148	86	90	163	163
	249		Control		140	146	230	260	244	244	202	246	140	144	213	217	176	228	238	266	118	122	166	182	323	355			115	115	187	217	287	291	136	148	90	94	127	163
	250		Control		136	146	260	290	224	244	242	246	140	140	213	217	168	184	238	266	118	122	122	166	335	355			115	115	195	195	287	291	132	136	86	90	163	163
	251		Control		140	146	290	370	244	244	202	238	140	140	217	225	168	228	238	266	118	122	122	126	323	355			115	115	187	195	287	291	124	132	86	90	163	163
	252		Control		140	146	230	260	224	244	238	242	140	144	217	225	176	228	238	238	116	118	126	182	323	355			115	115	187	195	287	291	136	148	90	94	127	163
	253		Control		136	146	290	370	224	224	202	238	140	140	225	229	176	184	238	266	116	118	122	126	323	363			115	115	195	217	287	291	124	132	86	90	163	163
	254		Control		140	146	290	370	224	224	202	238	140	144	213	229	168	184	238	238	118	122	122	126	335	363			103	115	187	195	291	299	124	132	86	90	163	163
	255		Control		140	146	290	370	224	224	202	246	140	144	225	229	168	184	238	238	118	122	122	126	335	363			103	115	187	195	287	291	132	136	90	94	127	163
	256		Control		136	146	290	370	224	244	238	242	140	144	217	225	168	228	238	238	116	118	122	166	323	363			115	115	195	217	287	291	124	132	90	94	127	163
	257		Control		136	146	290	370	224	244	202	238	144	144	213	217	168	184	238	266	116	118	126	182	323	363			103	115	187	217	287	291	124	132	90	94	163	163
	258		Control		140	146	230	260	244	244	202	246	140	140	213	217	176	184	238	266	118	122	122	166	335	355			103	115	195	195	287	291	136	148	90	94	127	163
	259		Control		140	146	290	370	244	244	202	246	144	144	225	229	176	228	238	238	116	118	122	166	323	363			103	115	187	195	291	299	124	132	86	90	127	163
	260		Control		136	146	230	260	244	244	202	246	144	144	213	217	176	184	238	238	118	122	126	182	335	363			103	115	187	195	287	291	124	148	86	90	163	163
	261		Control		136	146	260	290	244	244	242	246	140	144	217	225	168	184	238	266	116	118	122	166	323	355			103	115	195	195	291	299	132	136	86	90	163	163
	262		Control		136	146	230	370	224	244	202	246	144	144	217	225	176	184	238	238	118	122	122	166	323	363			115	115	187	217	287	291	124	148	90	94	127	163
	263		Control		140	146	260	290	244	244	202	238	144	144	213	217	176	228	238	266	118	122	122	126	335	363			115	115	187	217	291	299	124	132	86	90	127	163
	264		Control		140	146	230	260	244	244	202	238	144	144	213	229	168	228	238	266	118	122	122	126	335	363			115	115	187	195	291	299	136	148	90	94	127	163
	265		Control		136	146	260	290	224	224	202	246	140	140	213	217	176	228	238	266	116	118	122	126	323	363			103	115	187	217	291	299	132	136	90	94	127	163
	266		Control		140	146	290	370	224	224	242	246	140	140	217	225	168	184	238	238	116	118	122	126	335	355			115	115	187	217	287	291	124	132	86	90	163	163
	267		Control		136	146	260	290	224	244	202	246	144	144	225	229	176	228	238	238	116	118	122	166	335	355			115	115	187	195	291	299	132	136	86	90	163	163
	268		Control		136	146	230	370	224	244	242	246	140	140	225	229	176	228	238	238	116	118	126	182	323	355			115	115	195	217	291	299	124	148	90	94	127	163
	269		Control		136	146	260	290	224	224	202	246	144	144	217	225	176	184	238	238	118	122	166	182	335	363			115	115	187	195	287	291	132	136	86	90	163	163
	270		Control		140	146	260	290	224	244	238	242	140	144	225	229	176	184	238	266	116	118	122	166	323	355			115	115	187	195	287	291	124	132	86	90	163	163
